# Supplementary material for: Molecular Evolution of Drosophila Cuticular Protein Genes
Source: PLoS One. 2009 Dec 17;4(12):e8345. doi: 10.1371/journal.pone.0008345 (PMC2793513; doi:10.1371/journal.pone.0008345)
Supplement: Text S1 — Sequences of genes/proteins used in this study. Drosophila melanogaster names are those used by Ensembl, whereas predicted sequences from other Drosophila species have names combining a four-letter species code and an arbitrary number. File is a spreadsheet with separate pages for each family of cuticular protein genes examined in the text. Sequences are entered in fasta format and can be copied or saved as text. (0.36 MB XLS) [file pone.0008345.s001.xls]

## Sheet: CPR
>Acp65Aa
MLVVGSIALLLALASARPQNDVEVLEYESENTGLGGYKFSYKLSDGTSRTEEGVVNNAGTDNESISIRGSVTWVAPDGQTYTINFVADENGFQPEGAHLPK
>Ccp84Aa
MAFKFVFALAFVAVASAGYAPIAAPQVYHAAPAVATYAHAPVAVAQKVVVKAAEEYDPHPQYRFSYGVDDKLTGDNKGQVEERDGDVVRGEYSLIDADGYKRIVQYTADPINGFNAVVNREPLVKAVAVAPVVKTVAAPVAQYAAPAVAHYAAPAVVKTVAPVAHYAAPAVVKTVAPVAHYAAPAAYATYAAPTHYAAPAVAYHP
>Ccp84Ab
MAFKFVFALAFVAVASAGYAPIAAPQVYHAAPAVATYAHAPVAVAQKVVVKAAEEYDPHPQYRFSYGVDDKLTGDNKGQVEERDGDVVRGEYSLIDADGYKRTVQYTADPINGFNAVVNREPLVKAVAVAPVVKTVAAPVAQYAAPAVAHYAAPAVVKTVAPVAHYAAPAVVKTVAPVAHYAAPAAYATYAAPTHYAAPAHYAAPAATYTSYSAPAVAYHH
>Ccp84Ac
MAFKLVALVSCCLAAVSAGLIPVEQHDQHPQLYQAHQPQHVIYQKQHEIHPHGHEVYPDDPHPKYNFAYDVQDALSGDSKSQVESRDGDVVQGEYSLDDADGFRRTVKYTADSVNGFNAVVHREPLAHVHHKVVAAAPVQYHHAPAAAAAVIKSYASPSQAYVAPTYAAPAYTAPAYATHQAEQPQEREHQQHHYASYESPAHAQAAHEGHEYYHHQ
>Ccp84Ad
MAFKFIALFALIAAASAGVLPVQQVYHAAPAVATYAQAPVAVAHAQPVLAKAAEEYDPHPQYKYAYDVQDSLSGDSKSQVEERDGDVVRGEYSLIDADGYKRTVQYTADPINGFNAVVNREPLVKAVAVAPVVKTVAAPVAHYAAPAVAHYAAPAVVKTVAPVAHYAAPAVVKTVAPVAHYAAPATYTSYAAPAVAYHH
>Ccp84Ae
MAAKIVIALALFAVAHGAVLRTAAPVAVASAPVPVLAKTVELEEVDPHPQYTYSYDVQDTLSGDNKGHVEERDGDVVRGEYSLIDADGFKRTVTYTADSINGFNAVVRREPLAAVVAAEPLLKVAAPLVKAAPVAPIAPVALAAPAPIVRSAPVAVAAPLIKSAPLAVAAPFVRSAPLAVAAPAPVLRTAAYATPLRYTAPAYTVAQL
>Ccp84Af
MAFKFFAVLALISAASAGVLPVQQVYHAAPAVATYAQAPVAVAHAQPVLTKATEEYDPHPQYKFAYDVQDSLSGDSKSQVEERDGDVVHGEYSLIDSDGYKRIVQYTSDPVNGFNAVVNRVPLDHVKTVVKTVAPVAVAAAPIPVAYHQHH
>Ccp84Ag
MAFKFTILFAACIAVASAGIIPAAAPLAAVAQVEEYDPHPQYTYGYDVKDAISGDSKTQVETREGDVVQGQYSLNDADGYRRIVDYTADPINGFNAVVRREPLVAAVAAAPAAVVAAPAPVVRAAVAAPVVRAAPLTTTYAAAPAPLAYAAAPAPLAYAAPAPVVKAAPLVAAGPAIVKTQFASPLISYAY
>CG13670
MKKRRITSTAGDANGPGVGPKARTSTRWRFRIALRREARFGQAVRQLKDLLPLLALIAGCGMIGACAAVGYSYARFEGPVVGPEHLVTVHDGRTVDYVARPEYSFAYGVEDGKTRVLQNRKETRNGDEVRGVYSVVDPDGTLRVVKYTADDANGFQAEVITNGVKTLHGHGSDGDAGGGSVDSQVRHHSAEAHKAKEDDEEEDEREREHQGNGQYQVHEDYDEGKDEQAEEDEEGGGHQEYEGSSEEGYVEADAHSQQEESSDEDY
>Cpr100A
MFRFLALTTLVALASSQHYHQDPKTAAIISEQRYLSGDGKFGAAYEQEDGINFKEETDADGTRHGSYSYLDPTGQRRTISYTAGKNGFQASGDHLPQAPPAPPQPVPTAGYQPQQQYQPQQYQAPAPQPQASFRSNDYGDDGSYDPRYNDPSFGQNQQSYQQPAAQPQYRPAPQPAYNPQPVQPQQQYQPQYQQPQPQYQQPQPQQAYYTTTTPNPHRFSPPGKLSLNRTPDGFTYSFNKV
>Cpr11A
MKSFLILLGFAALAAADVKHLTDRNLDLFKYNPSDIYTLPEDIDDDKPAVHFSGDVMKAKTETLQNYNSGKKFKLELKTQNGIEVSSVGKLKDDKTFVVSGSYSFTGADGKRYKTRYTADEFGYHPITELDLDIPEPQPLASAGQRQTVDPSSLLGNKNRFQFLQQTLDSDQGSQGPLRGSGQSGDDYSYTSPYGNGNAYGNGVGNGYGNGVGNGYGNGVGNGQGNGAGNAYGNGNGVGNGYGNGNGNGYDYQPPQVPLATPSRLYLPTA
>Cpr11B
MLRPLLTVALVLFGFSSAILAGRLSQRYLPTPQASQLHYHGVSGQGQARPGAGHSFGGGSSYQRQQQPQIPIVRSDYNSDANGNYNFGFDTGNGIHRDETGEFRGGWPHGSLGVQGSYSYTGDDGKQYTVNYTADKNGFHAEGAHLPVSPSVPAAPAGRSSYGAGGSGYRGSASSHVPAAAPATRYLPPGYRQRRHY
>Cpr12A
MATSGSILFAIFLLSATLISAQQIKESAPSARLLDRFDNRYPDGSYEYRFELDDGTARYERGYFVKINDVKTLMVVGYYAYRMTDGRYITVFYNADQFGYRQNQSITPQEYPNLPRSIEVPMVSEASAASAASDGVSSSQFQSQFQSRLDAHGNPSITTTTPRGAGTNRRGRY
>Cpr23B
MAAKFFALLSLALLATSQAEYNYNEKEAKAANSASSSGEDFLSDYHTPSNNALNSEATPDGYDYVAPARNQFTAGSRTASVQASNLLQNAASAANAESVLLPSPLPVLRHEQNSEVVSSTQQQQEQQTVQHQQSEPLVVSSVLRQHQEPEVFPPASYSFNYAVNDASTGDIKEHSETRDGYVVRGFYSLIDPDGYKRTVTYTADDVHGFNAVVNRVPYALKAVVVPVAQVAQPTPFVARDERSKSVDVIRSSGAAAGASENVLSGSGSSSGSVSGSGVSDTFAEDSYANAPRGLDSSGGPYA
>Cpr30B
MMGKVTYLLCLCLASAVWAIELQAEPDYGPVAYEFQWSVNDPHTGDIKSQKESRKDDKVEGVYELIDSDGYRRIVQYKADDHNGFEAIVQREPTDIKIPLPEPPKKLLAAKILTPVLPVAPLVHYAAPKAIIKQELSAGNYVSVSGPTAQYKY
>Cpr30F
MFALVSLFILGVGAAAAIELPIYHSPAAIVKPLLKTVEVEAPAHYDFAYSVHDEHTGDIKSQTESRKGDQVQGQYTLVDADGYLRTVDYTSDAHNGFNAVVRRDPLGQKVIKAAPIAKLLAPAPLPLAYAAPKLLAPAKLPLGLYH
>Cpr31A
MAGKLLTVFSLLAIAASCRAGFAATYAGYHPAYATYQAPAAVYHAAPVAQAAVYQQAAPVYAKTFVPAAPVYTRSYALPTPVVKAVAPAPLALPVAAPVVKTLAAAPVVAAPVVKTVAAAPAVLKQVELESSPRYDFSYGVHDSITGDIKSQVETRDGGNVVGSYSVLDADGFKRTVTYTADDINGFNAVVQREPVVAARAVAAPVVSVSAPAPVPVHISSAPVASLPAPIYYPHQQVFAPQQIQQVAEQQGEVVESPVAQQPELEPTPIDYNEGQQQQQEQQQQTYPQDQQFPPYSPAGQSSPAPDSDDSDVVEARSAPEASSTTTTAAPVTEENKKTA
>Cpr35B
MAQKFFIAFALLAIAAIRAAPFHGHEHHGHHGGATSHASVHLTSHDDHHEEHHGHHHDHHGHDDHHDSHAEYDFQYGVKDQKTGDVKSQSESRHGHTVTGHYELIDADGHKRTVHYTADKHKGFEAHVHREKLHDHHQAEHHGHGHSGYEGGHVEFEEHSSQSGHDYGHGHEEHGHGHGHGHGHGSSSHSYSLKQEHGHGHGHSHGQDHGFEHGHGYH
>Cpr47Ea
MSLTHASAAALVLALCCLSFIQAQPQRGLPPPRGNSFDANAVILKQNFDLNPDGSYQYNYETSNGIRADEAGYLKNPGSQIEAQVMQGSYSYTGPDGVVYTITYIADENGYRAEGAHIPTPPPVRAAAAPGRFFK
>Cpr47Eb
MFKIAICLLALVGGSLAASIGQVDSTTEKREIVPLLRFETNKNPDGSFHFSYEGGDQSVRQEQGVIENAGTEDEALEVSGMYSYIDADGNTVEVHYTAGKNGFVPIGTIIPKEITELAKSAALLPKVSEDEQKYRKARSQELDNKEVAVEKEAAPVEKEEPVVAKESVVVEKSEPLPAESQVAPVQVVLDAAPQAEVKTAIEAETEKKVETKTA
>Cpr47Ec
MCKILPLFVLAVMVACGQALPVDPEREPVAILKSEIIKTEEGYTSAYVGADGISRNEEAFLVDKGTDEEALEVKGSYKYINEDGQEVEVFYTAGKNGFVPYGSIINPEITAVAEAAKDLPKVEKVEKAGRP
>Cpr47Ed
MFALLLILTGCQLLWSCPAECTSINVPVPILKSVTEQLSSGSYLFSFESADGTYREELGIVSSDSKTSDDDLEVSGIYRYINDWGQEVEVRYTADKNGFLPHVRYISKGEAYKPIRIEPLALMGIHS
>Cpr47Ee
MSVARTPRFRHLRWVACLLASLWFSVSQAQLPGTGFQGQRPQVPPLQPLQQQANPFQRRQPNPVQGQGLFPGQRNPLNPLAPPLTGAALQNPYTRYNQYQQQNYVPITAYQNELNLDGSFSYGYSSADGTTAQAQGYVKNLGYGEGVEAQVIQGSYSYTSPEGTPITVRYIADENGFRAEGTGIPSSPQYFAGAQPYQQGLLNPNLNPYQTPFRQLPPPLPNAPFRPQLPGQQPLTPLQQQQQQQQQQLQQQRGFQQQQQPNSGQYQPEQPFNQLHSGNLPGQYAGQFGQQSFGSNLTAQQAQQQQNLNQQQQQQQQQQQQQQQQQKEQQNEQQQQALITQQLRGRPNNLVDPYGYNQYGRRFKKSPKK
>Cpr47Ef
MSKALVITTLVVAQAAKLDNKYLPPPASAASAGGSPGAGLQGPGGGFGGGGGFGGGGAGGGYGGGGGGGPAGGFGGGPGGGGAGGFGGGNNGLGGFANGRPIAPGGGGGGGGAPAPRPSPSGGAPPTSGPPIPILSFVNENDGDGNYRFSYETGNGIKAQEEGTVKNKGSENEIPSVMGSYSYTNPEGELVEIMYTADENGFVPSGNALPTPPPIPEAIAKSLAAQGISILPGGGYSGGPGGQGAGGGGGGGSGYGGGSGFGGGGAGGGSGGGGGGAGGGGGYGSGGGSGRGGAPGGPGAPGGGGFGGQGGGGGYGGAGGGAGRGGSPGGPGSPGGGGFGGQGGAGGGYGGGGGGGRGGGGAPGAPGSPGGGGFGGQGGGGGFGGGGGRGGAPGAPGSP…
>Cpr47Eg
MKFFIAFACLLAVALANEDANVLRAEQQVNVDGFAYAVELDNSVNVQQKGDLNGEEWVVKGSQSWTSPENVPVSIQYIADANGYQVVSANPPLPTPPPIPEAIQRSLEYIAAHPPSQ
>Cpr49Aa
MQYTLLFIAALLLSLAQARPQVRGQAPGEPIPIIRQEQEVNFDGSYKYLYETGNGINAEEEGYLKNPGTDNAGQVAQGSFSYTSPEGIPIRITYLADENGFQPQGDHLPTPPPIPPAIQKALAYLATAPPPPQEQPGGFNNRRG
>Cpr49Ab
MWLRVAIVLVIALAAAVLAQNDGRYRPPPTRASAGDGRYRGGNDGRYRGGGDGRYSGGNDGRYVHMDNKYKHDDRPGGDYSGDAGRYVGDKNRGGGGGGGGGGGGGGGSGAGGGGAAVVVPRTSARPQPRPTTAAPPAIADPTANLPKGRGTGEGGNGWAIIRQEDDVEVDGYHYLWETENGILGEESGRIEKLTEEEGLRSKGFYEYTGPDGILYRVDYVADDNGFVPSAAHLPTAPPPPPYVEKLLAFLEANAKTKK
>Cpr49Ac-PC
MFTKSMLSFSLVVALFVVCHASPVPDNNGKYTVPQQSSNDGKYRPSDDGKYHGNSQNEGRSGSQESIGRYHHMPIPYRHVSDQRELGKYHHIPYPYDGGYGPYAGSNIPYVHDDRPYNHDLYTSTTTKKPTTTTKRTTTSTTTTTTTPRNILFNYDDEGRHKILHKEEVRKQDKYDHSYLTENGIYGEEQAKLHHTGGTHAKGFYEYTGDDGKLYRVNYASNDGGFMPQGDHIHPIPDAIVRALKYVEEQHKINGGAQFDHRGFRINHMTKDLKAQIKAIHLEEMPKELTEQIHMLEHEVELAEEEEREEQAALERLRQAAKSH
>Cpr49Ad
MSLKLFSCLFVLTLAAIACEGQPQYNPYLRNPYYRDLYYRNRDLYNLRRFYDGFYKKYNPYIAAAQARIVEQNNDVNYGAGSYSYNYETENGIHGEERGVPVNIGNQQQEEQVEGAYSFITPEGLRVGVKYLADANGFRPVITYDGVNSAFYAGQPAPANVVYTKH
>Cpr49Ae
MKNFALCLLATALMSCCQAAPQKAEEPIAIISQESNIEPDGSYNYAYETANGIKAEETGTLKKATSPDSSDVIIARGSVSYTSPEGNLITLNYSADDENGFQPQGDHLPTPPPIPPAIQKALDYLLSLPPAKRR
>Cpr49Af
MKYLMLIALFVVAASATDNDDPISQESNVEYNGKYHYHYELKDGSKATQDGVLKSVNADHNGESVNGKYSFVADDGKTYVVSYTADENGYLAVGDHLPTPPPTPVSVLKALEYIRLHPYKTPEQKQ
>Cpr49Ag
MYKLVFLVCSALLLSYVLARPQDQRAGATSAATTTTAATIVKQDNVNNADGSFNSSYETSNGIRVENIGYLKKIIVPKTETSDGQVIDEHEELVLVQTGSYSYSDPDGNLITLRYVADENGFQPEGDHLPVAPQ
>Cpr49Ah
MKVLILLVLLAISCQGQHHHQHQHQNVNNIPRDDKPDHHRHEDHRETSTWIPIIKYNKEQSDDGSYKTEYETGNSIIHEETGFLKDFDTNPNGVLVQHGQYSYQSPEGTLVNVQYTADENGFRATGDHIPTPPAIPEEIQKGLDQIYAGIKLQQERLEQRAKTDPDFARKLEERRVANQNGQYIGLLENQ
>Cpr50Ca
MEMAICGGGIPTLMLLIMTAIISLVQAADTWQRLPSLETFSSYEDMQRYFDQRNFRSMRQIDNPTGDTYLAAFNQYNEQVENQSPRRVAQTHSRIKREQRQLPTAPRMLRFELADAVEPSPELKQILRQYHARALKENPTAASPASTSQAPTPAVSPTKATKAKSRKPRRQRRSVVGAQQPADFKVQMIPFEETDAREPDPITAQLIKKARSLDLQSQATRSTDFRHTKPQVARKQPIQVRIRKTKRSKRSAPQMIKFELADAKAMPQRSGKQMVSEAVPTLLTMETQRNNTQAPQLTTTTPRVEDNDILTGEATAETKRMYVYKEAPVNSGHVKTKKSLSTLPHEVQKVISQLMKDGLGGKAYVKYLPAQKSDYEHYKAKSLSYGGKPLVNYVKYINK…
>Cpr50Cb
MMSFKSFVLLSLSLAAISAYAYAQIAPGSNAYLPPTKNGYDYSEPKTPFKPGPPGRPAAPGPRPPAPPGTPRNIPGQPGDDHVHVPGMPYDFEYAVQDPETANDYAHKASSDGDVVTGEYRVQMPDGRTQIVRYTADWKTGYHADVSYEGEATYPQGPQPGARGGGGGGAGGAGGYKY
>Cpr51A
MYKFVLIASLLVALCMAAPPRQESEAERIEREEYEKYQNENAQYSFNSSVDDKINDGQISRNEEREGGTVRGSYSYFDGFVKRRVEYIADKDGYRVLKDEIEDVGNGPSFNPDGIANVEGSMIGKYSIKLDKADDDKHYKDIHA
>Cpr56F
MKAFTSIALLVCLAAWTHAEPPVPQNQYLPPNQSPQAPSNNYLPPTQGYQSPSSNYLPPQRAGGNGGAPSNSYGAPIAPPQGQYGAPALTGAIFKGGNGNGNGGYGGGNGNGNGYGQRDEEQYGPAKYEFKYDVQDYESGNDFGHMESRDGDLAVGRYYVLLPDGRKQIVEYEADQNGYRPTIRYEQVGNGNGNGNGNGRNGGGYDSNAQQGKFNGY
>Cpr57A
MFIVLVVCLLAVAAADVSHLVTPEPKVPASPYVFSYQAGRAPGHVDRQHTEVSDGSGVIRGAFSYVDPKNQVRTVQYVADEHGFHPQLSHKLEDSAAVQAAKQRHFAAYNRIAQEHANHTPGQVALANAPHASAAVAHATQKHLSAFERIAAEHAAIGRQQEAQRLALAAQSEHGEIEDGQYHP
>Cpr5C
MAFKFVALLALIAAASAGVLPAGQLYHAAPVATYAAPAPAAVLKTVAQPVLAKADEEYDPHPQYKYAYDVQDAISGDSKSQVEERDGDVVRGEYSLVDSDGFKRTVQYTADPINGFNAVVNREPLVKTVVKTVAPVAPVYAAYHH
>Cpr60D
MLKYSLIFALFVVLASCSEEDLQAQLLKSENRQNLDGAGQFQHEITVSNGIQVKAQGNVNGIQGEYFLPGEDGKQIRVTYTADATGFHPKVEE
>Cpr62Ba
MPTCPVSMAYGWGFSFVVLCLLHIAHTQRGPAGHIEFYSDYGRNHDEERLHYSHQYHISDVASRVHILHREQRHGDYVSGSYSHLEPSGHIRSVHYEVRGANRGFKAVVEQRTGNSRVHQTLEFRSRQPIRALAIAEPVAFVI
>Cpr62Bb
MANFVCFVILSLALFASVAVARPGYALDYYDHPKYAFNYGVADHSTGDVKSQHETRDGDVVKGQYSLVEPDGSIRTVDYTADSIHGFNAVVTKSGPTVHAQAVVASPIVAHKPVLTHYEPQVVKHVAPVAHAPLVVASPAPYVAKHYAPAAAAPIHYDYDDGYYNQGQQYEYIPQYDQYSGHYGHYASPYAGHY
>Cpr62Bc
MAFFKSLICLAVLSAASAGVLHGHGAGLYAAAPAIYAGHGHHDEGIDYHAYPKYHYNYGVADSHTGDVKSQHEVRDGDVVKGSYSLVEPDGSVRTVEYTADDHNGFNAVVHKTGPTVHHAAPAVVAHAAPAVVHAAPAYAPAIAHHVAAAPAVPYAGSLAHQVPAYGYATHNAHAHVAHY
>Cpr64Aa
MAQKLILVLSALVAVSSAVVVPGPGLALPAYPSYPALAKVAAPLVAKVAGPEPYDPNPQYTFSYDVHDGSTGDVKSQQETRSGDVVQGAYSLIEADGTRRIVEYTADPVHGFNAVVRREGAVVKAVAPVAKVLAPAPLLHASPLVAKVPAYGPALAPAYPALAHGYGPALAPAYGPALPKLALPALSPLGYH
>Cpr64Ab
MALIKITLICCALIAAIECALLPAAVPVGVPLNTEVDPHPQYAFAYNVQDALTGDSKSQQEVRDGDVVKGSYSVVDADGSLRTVFYTADPINGFNAVVQRGPVPVAARPLVAPVAAPILG
>Cpr64Ac
MIAQTLFVLGLILSAVVAIPIDPYGLSAPGLTYAAPKLLAAPAISYAAPKLLAAPAISYAAPAISYAPKVLAAPVAVAKVAVAEPYDPNPQYSFSYGVTDHHTGDSKQQEETLVNGVVHGSYSLAEPDGTIRKVTYTADKVNGFNAVVEKKGVAAVAIAKPALAVAAVPAITKIGYASAPGLSLGGYH
>Cpr64Ad
MNPLTVVAVLSSMALSAQAGLVGAPLAAAPLGAPLAYSAPLGPAPYFAPAAYSAPLGYAAPLGYNAPLVAGPAPLVSKTYAAAPFAAPFAAPVAPVAARLAAPVAAPLAAPVAPVAAPLAAPVAAPLAAPVAAPIATEIVDAHPQYKFAYDVQDTLTGDSKTQEETRDGDVVRGSYSLIEPDGSRRIVSYYADSINGFNAVVQKDVPVAVAPVAPVLAKTVAAPVAPVVAAAPAPVFAKTLAAPIVA
>Cpr65Au
MQSNFMWLVAFLAIGICLAFPAGEDAQAETIKLESENTGDKYSFAYETSNGISRTETGEVKPGAGEEDGSLSVQGSTSWSAPDGKKYEISFTADETGYHPKFRLVA
>Cpr65Av
MQSSSICVLAICAFALLSTIRAAPLDDSQHATILRYDNDNIGTDGYNFGYETSDGVTRQEQAEVKNAGTDQEALSVRGSVSWVAPDGQTYTLHYIADENGFQPQGDHLPHN
>Cpr65Aw
MAGLTLLFGLILVSFCACSSNATDTAQILRYDNENMDSDGYAFSFETSDGISREERATLKNPGTPEEAIAIQGSVHWVGPDGIHYKLNYLADENGFQAQGEHLPQVEHSSRDRFGLC
>Cpr65A1
MKFAIVLFALFAVALAAPTVEVLRSDSNVGIDNYSYAVETSDGTSKSEEGVLKNAGTELEAISTHGSFSYVGPDGQTYTVTYVADENGFQPQGAHLPVAPVA
>Cpr65A2
MKFAIVLFALFAVALAAPTVEVLRSDSNVGIDNYSYAVETSDGTSKSEEGVLKNAGTELEAISTHGSFSYVGPDGQTYTVTYVADENGFQPQGAHLPVAPVA
>Cpr65Ay
MAMKLLSQVFLITALIALVSSASLEKGEREEKLHFGFHTENGHQRNEAITYTVKPETVQDPKEVTTQKPVEYKGGYSFISADGYEYQVLYKANKNGFQPYVTAHKIKPDKS
>Cpr65Az
MRLTTLFSLICIAIGYVRSQPAGYPSARPPATYLPVKPPAPPPRPPPPAPANSYGPPKKGNGKPPPAPPKPSYGPPPKNGNGKPPPSNAYLPPGNGNGGSSGGGGAGGGGGEDIPIIKLESKVNTDGSYMYEYETGNGIKAEEMGYLKNAGVEGAEAQTAEGSFSYTSPEGQEISLTYIADENGFQPQGDHLPTPPPIPIEIQEALDKLAAGGGCHGCDDNETGGNDDGGGGGYVYRRK
>Cpr65Ea
MYKLLLVVALFGCALAAPLNDDTITKFLANQDTDGTYAYDIEQASGIQIKEEGLAGHEAHGSYSYISPEGIPVQVVYTADEFGFHPQSNLLPTPPPIPEEILRSIRYIQEHPTPEELADRAVRAQQI
>Cpr65Eb
MSKINVVVLVAMSVLLGVQARPSDSPDAHAEIRSFVNELKQEDGIYNYQFETSNGIAQQEQGVGGYYASGSSQYYTPEGQLIQLTYTADENGFQPQGEHLPTPHPIPEAILKSLEYNRNHPEEDGEYEHHDHHHDHHEHHQSHGQEQGKQYLQPAGALLAPASSPVLSVGQVLPYDRKL
>Cpr65Ec
MNKFFVLAVAALAVSCVQADSFDARAETREYKSDLKEDGSYAYQYQTSNGIAGQESGVGGYYASGSNAYYAPDGQLIQLTYTADSNGYHPAGAHLPTPPPIPASILKSLEYIRTHPQQESRQGQGRF
>Cpr66Ca
MKYFVAIALLFAAAQAVPIELGHYAPALVHHAPVLSHAVHAVHAEPVAYPKYSFNYGIKDPHTGDIKSQAEERDGDVVKGQYSLVEPDGSVRTVDYTADDHNGFNAVVHKTAPSKIIAHAPVLHAAPVLAHAPLLHHY
>Cpr66Cb
MAFKYLIFASALCLSLAYPLEHQYYEESHGYEHLAHHEPEPIHEYGHHQIERISLGEEHGHLEHAEPHYETHESHGHDEHVDYYAPPKYAFKYGVNDFHTGDVKSQHETRDGDTVKGQYSLVEPDGSIRTVDYTADKHNGFNAVVHKTAPVHHHEELHEHHY
>Cpr66D
MQLLLVTATLAICGVVVSGQQGVDPAYLRQYYQQLQQQQQQQQAQPHDGTPIFEQNSEQTQQYVNSGQQIRIKDTVAEQIRAQQQQGYVAPSVRDYQQYQPQQAAYRPPAQAAPQPPRRIQQSSYQAPSTSILGKGQHKLSLQQQNEEEEYDDQNSSYQFGFDVKDDEFTNYQNRKEIRDGSVIKGSYSVVDSDGFIRTVKYTADPKEGFKAEVIREPTDIVVKIPTPPPPTQLLRAGGHKAQQEYSSGPSKQQYQHQQQQQQPQYHQYQ
>Cpr67B
MKCYILAALLLATLASGENIFKINITPEEAQQFLNSAQLRGIGDIEYAPKTGENPLPEARNEKGEFVYMGRVIEHPEEYVEEHYDAHQYHGQDGLGQFAYGYRDWNQGKNEKRDETGKVTGSYKYVQPHGRDFVANYYADKTGFHVEDNRPAHLKLPATKTPAVLKAEEEHFKLWGELAAAAGHNPDPYAAEYQQEGRYQPTEPEYQPYVHEEPPYVPGPEETGEPKGFFYAFDYNVPLLRNKEERAELERLRAINNKDE
>Cpr67Fa1
MFRYLLVASAILACAYGAATYNQEAGAYITKIGSDIQPEGNYNYQYETSNGIAAQESGIGGNHANGGFSWYSPEGELVQISYVADENGYQPQGALLPTPPPIPAAILRSLEYIRTHPQYVEQEYRRPALRKVFG
>Cpr67Fa2
MFRYMLVASAVLACAYGAATYNQEAGAYITKIGSDIQPEGNYNYQYETSNGIAAQESGIGGNHANGGFSWYSPEGELVQISYVADENGYQPQGALLPTPPPIPAAILRSLEYIRTHPQYVEQEYRRPALKKVFG
>Cpr67Fb
MIKTALIISLFLVAAIRAADESQAETTKYRNEIKPDGSYSWEYGTSNGIDAQESGVGGVQAAGSVSYAAPDGTPIQLEYTADENGYRPTGAHLPTPPPIPDYILKALAYIEAHPFQRIQLKK
>Cpr72Ea
MKYPLLLLGSLSLAHGLALYYPYAYTAEGSAVFTPTQRQYIAKDELGQYSYGYSEPLSSKQETRTLDGITQGYYSYRDAAGKLQTVNYVADNKGFHVAATNLPKAKVPQESLEFSPRSASHPVDHHVEHHAEVSHAVVQHPVGHHPIEVPHHHTVVESGRSAHPDGHHPVEHHEHRVAVAQHPVGHHPVEVPHHHTVVETGRSAHPDGHHPVEHHEHPVAVAQHPVGNHPVEVPHHHTVVESGRSAHPEVPHSIEHHEHPVSGSDPSGSHGGHSQLPHPVSDTAEVAAAKSLHLQRVHDEGVRNQVLAKIPVAVARSHHVVVPAPVYGYTIPRYYTPGFYY
>Cpr72Eb
MYFLNLCLICTTIGLAVGSPTLEYGPPPTSDTISQYHHQDEHGQYAYGYMAPLYSKHETRTVDGVIRGTFSHIDANGETQTVDYVADAEGFHVTSNLPNQQANQETPEVAALRTQHLEAHNQAKLRLAGDYSVGPQPVRDTPEVAAAKVAFFKRFEAEKLRNKLLAEKKVLVIPNPTPIAVRSQPIYVYQPTTTGFVYNYHTKTQAQVPSRNYLPVV
>Cpr72Ec
MHCFTWTILGGLLALTSAAGLPQRPSSGYQEQDTARAFYSYGYRDENAARAEYSSRDGTSRGFYSYVDADGKLQTVRYEANGVQGFKAEASNQPQAPVDKGKAPLPVTDTEEVQQARLNHLNALREAREKALATSLREEADRRQQEQIRNNNEDQQSGEQSLTDEDAAILERVRAELSAMLADRQRELNLPRNRDDREQREKQEIRQDQRKELRQDLRQEQRQDQREDRRQDQREDRRQNQREDRRQDQREERREDQREERGEDQREERREDRREDRREDRRQDLRIDQESRQDLLQDLRQDLRQDLRQELRQDLRQDQSRNQESLRDSSQIRENARQISSDRDGDDLRLRTVYSLADLSSSSYLKLGDLASAEKLLEDRLDNSDLRVPIGAYYTLVSP…
>Cpr73D
MWHLHRHANSLLLLCAVLGYFSDPARAEIEYNTISEEHANDDIGGYYHSASGTPDNTVRGRYGSRSPASGQIEETVYTAGPRGFRVNGPKIHRKMDLAQYPVLPRGSPDDPLADPFDDPSYSFSFRTPDQSRSEENDSGNRIRGLYSYLDDVGERHSVRYAAGAGTGFEISNAVPDSPSVVAYSSPLYTSHPKARGKMSVQRGPAGSYKLIASGSDHRRAESRAPDGLVRGTYSFLDDKGVQRTVEYIAGAGIGYRVVQNRIGPGTHNNPSVADFRLTDPDFRLANDFGRGAGGGLGPKGGGGGSGGGSVSVGASGPSGGAGGAGRGRTPSRPGGKDYLKPADGARDRNRGDGDAGAADENLGHHADDQGDDIGLGSSSSGSTNFNGKEDRRGFPAGSP…
>Cpr76Ba
MAHQLSILCCALLGVAAASYIPHGGYSHEHGVGYSIQTHHEAPKQWQDHHQAHHQWVDVPKAHSWGTVQDHHHQQWAPVAAHDSHHQWSHHEEPKHHPKYEFNYGVKDTKTGDIKQQWETRDGDKVKGGYTMKEADGRTRIVEYTADSHNGFQATVKHVGHASHLEHSHSYGQQYGHGHGHATSYVDVKQDTSSKWEDKSNKWW
>Cpr76Bb
MKSFSGGLFFALLVGASWAAPHGGHATSYSSVTKHEGPVHKSLGYGYDHDVVSAYGGIYGHGYPSVGHSGYGYGYDKHEPHHYPKYQFDYGVKDAHTGDQKSQWETRDGDKVKGSYSLKESDGTTRVVEYTADDHNGFNAVVKKLGHAHHPQVYHKGYGHGDIYDADYGYGHDVAQYGGYGYGHGGHASSYVSVKQLH
>Cpr76Bc
MRFYITTHLPAILLALICLGTRPPPIGAVRGGSPVVVIDEDDETMEYAPHYEHQGYAFSYGVKDLHTGDVKSQWESRDGDGVKGHYSVLEPDGSIRTVHYTADAKKGFNAIVKTVGANSHPITESPEGSNQVNDDTSQSKINHYSKDQEHIVLSSDIKPLKRPIEDLTHSHPKVPSLIEIKPHARIKQVPMDMDPGIRDRLQQARDTYYKQIAAAHKLEDYSQKLQPTYAVQEGDWKAVIVNEPKEYRPHYTTGSPAHSHFYDHYKPKEIPHNYIHKPSVPQQSLHTSFSPSKPRINIPESISNHIHQKKVVHTTPGLKHYKYKGVSKSYSRPDYSSYFHRKPKKLRPQHPKQKPRAHRPENSGPVLFPKSLEDEFEDFEEDEQGAASATLVQNMVRKD…
>Cpr76Bd
MLNLHLVALLGILSVVLADPSPTLAPPILPCVHASTAGYAYPPPAEVKFSISPGVTKYSQSPAISTYSENGQLLHTSVGSSGAAYQSTAGIEGLSHGGITQINKYIAPVQKSLFSPSAEYGGAGITYADKSPAAKYATVVPSGIEIKNLVSPAVTKLDNSYLPPSPGITKVATYTSPGYSYSSASPGISKVATYSSPSLSSVPYYAPPVTSKVETYSSPAYTYSKTTPGYSKVETYSSPGYSYGQISPGISRIATYSPSVSYSAPTIAKVSTYSAPSVKLATTSSLLSSHGTGYSASYAPSITKYSQVSDVSHQYISKPIVAAYPAITKVAASYGGTASGALSHQYVSQPAIAKVSTYAAPTVATYSSGPAISKLSTSYGASGSGAVSHQYVSKPAVAI…
>Cpr78Ca
MSFGKIVVFLVLVLVQLIHCTRFTAPSLDRTIYYRNTPPDPFGHYSFEFQTTNGITTKGAGNENGAVGVVQFVSPEGIPVTFSYVADANGYQPTGDHIPAIPLHVIRQLEYIRTHPPVDEIRSRRW
>Cpr78Cb
MVLLALIWVEVDARLVRVRRIRRLVGASERDARITDFRVSPTDDEGVFKYAFKTSNGIDVQAAGSPLETIGIYSYTSPEGVPIETRYIADELGFHVVGRHLPQPPPTPDYILRSLEYIRTHTEDGNLKNPHFL
>Cpr78Cc
MFKLSLCLLAALMLANVYADNINKDAVITREDVNPADAEGNYQYAFETSNGIQAQEAGNVNGISGSSSYISPEGVPISLTYVADENGFQPQGDHLPTAPPIPEAILRALEYIAAHPPQP
>Cpr78E
MFKILIVALSLCTAVVLSAPVDHVTSTTQPPVAILESSHEKHEDGSYNFSYLGEDGTHRREEAVVRNQGTENEYLEISGSYSYFDANGQEVTVTYKADDHGFVPEGGAILPQISLAAKQVSEQVPQPDLDYAKPPKV
>Cpr92A
MLGIAYAGVIGPGPYYGGPAGPGPLHHYGGYAPQHGPLPGPYVAPKPAAPEPYDPDPKYSFGYDIQDGYTGDLKSQHETRHGDVVKGSYSVVDPDGTKRTVDYTADPHHGFNAVVRKEPLAYKAPAHLAPVVAPAPAPVPAHYGPAPAPPLPPVPKAPLLSYPLALGPYHRGAPAPAPGPAPAPAPAPVSVPVATPVLPSAHFHAAYPALAHSPYAHYPAPGPAPAPVEPHAYYHH
>Cpr92F
MKPFFIAAALLISTVSASWHGAVSTQYQHLDPHSHTYSYGYADPNSQKHETRSHDGTTHGSYSYVDGHGHVQSVSYTADPHHGFNAVGTNLPQAPQVHAAPVYAAAHAHGAYAPYAHGPIHIPVLTHGGVPVDTPEVQHAKAAHAAAHAAAAHNAGGHHLYKRSIYGGGWAYGQAAHVPLTHGGVPVDTPDVQAAKAEHYAAHAKALGHVAHAHGAPVETPEVQHAKAAHFAAHAAARSGHAVSPINHGGYHVPVIHNGVPVDTPEVQHAKAAHYAALSQASAHGGASHGSWDDGSYDGRWEQSHSSHNSYASGYAHKGPIHIPVIHNGVPVEPAEVQHARAAHLNALAAAGHGAPASHGSYYGGNGHEDDGQYHAHYDHY
>Cpr97Ea
MQRVLFVGCLIVGVGMVRSQDYQDYQENTPRTAPLRLRANAAPARAEAPRADPVAILKQINKHNEDGSYTYGYEGADGSFKIETKLATGEVKGKYGYVDETGKVRVVEYGANKYGFQPSGEGITVAPPTLVDETLKEEPDYADEPAPQRPQKPYRVQRPQPRPQPRPQPQPQPQYVQYEVEEESPRRVQYAPAPQPQPQPLPQPQHLPQQHHQPSVGPAPPRLQVPGAQRTTDVLYSPLQRPARPEPDYSQTQSFGDGPSNVRISRPVYALPPASPAPSSARAQGFLAPASGGRPLLEPVGFGQSQGPSARPVQQQPSFQPQPRPQARSGGGGGSGLLDQLARDYALPQGNAQPLHDITFGYY
>Cpr97Eb
MLKLTLSLGLLLLAAHSAYAQHQDYTTPVPILKQIDKHNDDGSYTYGYEAADKSFKIETKYANGEVYGKYGYVDDQGKVREIEYGASKRGFEPAGSHINVPPPTLTNSNPYPLGPNELDDGQYREDPSVYYKDQKFNRPLSPASKFSLNDFGRGQQQAYAPPPRQPAPQTPYYNPTPQYYNPPAPQPRYYQPPAQNYYNPQQQQPYRGLPEQHHPSLRNLNLYTGSYSIDYTGRK
>Cry
MKRTYLLLCLSLLTCNVANSAYLRPIDLNQLAKSSNLQQQQQQQLRGALNRDDNNDDDDATTLAPNSNEDYDTRPQYSFAYDVRDSLTGDDKRQEEKRDGDLVKGQYSLIEPDGTRRIVEYTADDVSGFNAIVSKQRLDEQQQQRLSASTSSRFNSLEELQTRLTAQAIAEAQSLVEAQQASQLQLEAQNRRESENQARNQAQQLMEQFQQQVQQQEQQRLQQEQQLRDLQRLQEQRDREERDREQREREQREREQRERQQREQELRERELRERELRDRELRDRELRDREQRDREQRDREDRRQQAERRQSQNQRLLDQQTLLLAQSLPSIQATVVSHPPTLLATRLPVSTTTSSSRTTTLLTRERDLEAWRQLPNARITIDRSSQPLILSQPSSATVQ…
>Edg78E
MYKYLFCLALIGCACADNINKDAQIRSFQNDATDAEGNYQYAYETSNGIQIQEAGNANGARGAVAYVSPEGEHISLTYTADEEGYHPVGDHLPTPPPVPAYVLRALEYIRTHPPAPAQKEQQ
>Edg84A
MLVKTALFVTLIGLAQAGPLPAKSSGSEDTYDSHPQYSFNYDVQDPETGDVKSQSESRDGDVVHGQYSVNDADGYRRTVDYTADDVRGFNAVVRREPLSSAAVVVKPQATAVVPKVQLKPLKKLPALKPLSQASAVVHRSFAPVVHHAPVTHVVHHAAPAHSFVSHHVPVLKTTVHHAHHPHAISYVF
>l(3)mbn
MSLKLMAFVCALLLLCTLTHVLSAATTVRPYKFGFTIDEQQHRAEKRDERGIIMGEFGFITADGIYHVTVYATDEEGKFRIISMKSYPYAGPVGSKSVPVTTTPKVLLPAAPVALPKYNFNSEACSGCFLKKSPPKTEIRTLSQPLAPVQPGKPDGSSDIGLNVQLPFRESIAQTVASRLGLLQDTLQTSNTNTNAPNTKTIELGLNIAMSTYYTTKNAVTGHVSTQTSNSQTPSANTKIDYNVGVVEKASPPVYRPLNIRLNEDVMRQAITYGNTIPGHVPLPNQPLVETSLLPASQVKIFALDGNAKVPLASNIQSVAQHPNAGLNAKVPLASNIQSVAQHPNAGLNAKVPLASNIQSVAQHPNAGLKNINRSGVSSAKTLANTKTRPPHTFNPHQT…
>Lcp1
MFKFVMICAVLGLAVANPPVPHSLGRSEDVHADVLSQSDDVRADGFDSSLHTSNGIEQAASGDAHGNIHGNFGWISPEGEHVEVKYVANENGYQPSGAWIPTPPPIPEAIARAVAWLESHPPAPEHPRHH
>Lcp2
MFKFVMILAVVGVATALAPVSRSDDVHADVLSRSDDVRADGFDSSLHTSNGIEQAASGDAHGNIHGNFGWISPEGEHVEVKYVANENGYQPSGAWIPTPPPIPEAIARAVAWLESHPPAPEHPRHH
>Lcp3
MFKILLVCSLAALVAANANVEVKELVNDVQPDGFVSKLVLDDGSASSATGDIHGNIDGVFEWISPEGVHVRVSYKADENGYQPQSDLLPTPPPIPAAILKAIAYIEANPSKN
>Lcp4
MFKILLVCALVALVAANENPEVKELVNDVQADGFVSKLVLDNGSAASATGDVHGNIDGVFEWVSPEGEHVRVSYKADENGYQPQSDLLPTPPPIPEAILKAIAYIQAHPSKE
>Lcp65Aa
MKSILVLACLLSALCLAAAAPDAEIVDLVSDVNADSYSYKFETSDGTKQEQHGSLKSLGPEEDALQVAGSFSFVGDDGQTHAISYVADENGFQPQGEDIPHL
>Lcp65Ab1
MKFLIVFVALFAMAVARPNLAEIVRQVSDVEPEKWSSDVETSDGTSIKQEGVLKNAGTDNEAAVVHGSFTWVDEKTGEKFTITYVADENGYQPQGAHLPVAPVA
>Lcp65Ab2
MKFLIVFVALFAMAVARPNLAEIVRQVSDVEPEKWSSDVETSDGTSIKQEGVLKNAGTDNEAAVVHGSFTWVDEKTGEKFTITYVADENGYQPQGAHLPVAPVA
>Lcp65Ac
MKCTVAIVFTALFAVVLAAPAPDADTQILRLESDVQPEGYNFALETSDGKKHEEQGQLKNVGTEQEAIVVRGSYSFVADDGQTYTVNYIADENGFQPEGAHLPNVPIGN
>Lcp65Ad
MKFTIAIAFTCILACSLAAPPAIQQDAQVLRFDSDVLPEGYKFAVETSDGKSHQEEGQLKDVGTDHEAIVVRGSYAYVGDDGQTYSIQYLADENGFQPEGAHLPRPVQ
>Lcp65Ae
MKFLIVFVAIFAFALANEAQIINLESDVGPENFQWSFETSDGQAANAKGQLKYPNTDHESLAVQGSFRFVADDGQTYEVNYIADENGFQPQGAHLPVAS
>Lcp65Af
MKFLIVFVALFALAVADVQILKQESDVGPVSFNYGYETSDGSSAQAAGQLKNVGTDEEALNVKGTYSFVADDGQTYSIAYTADENGYQPQGAHLPVAPVV
>Lcp65Ag1
MKFLIVFVALFAVALAAPAAEEPTIVRSESDVGPESFKYDWETSDGQAAQAVGQLNDIGTENEAISVSGSYRFIADDGQTYQVNYIADKNGFQPQGAHLPVAPVA
>Lcp65Ag2
MKFLIVFVALFAVALAAPAAEEPTIVRSESDVGPESFKYDWETSDGQAAQAVGQLNDIGTENEAISVSGSYRFIADDGQTYQVNYIADKNGFQPQGAHLPVAPVA
>Lcp65Ag3
MKFLIVFVALFAVALAAPAAEEPTIVRSESDVGPESFKYDWETSDGQAAQAVGQLNDIGTENEAISVSGSYRFIADDGQTYQVNYIADKNGFQPEGAHLPVAPVA
>Lcp9
MKFVIVLACLLAVVFANEEADVVKSDSEVNLLDFNYAYELSNHIRAVQTGALKEHDNWVVSGEYEYVAPNGKTVKVVYTADETGYHPKVVEA
>Pcp
MYLLVNFIVALAVLQVQAGSSYIPDSDRNTRTLQNDLQVERDGKYRYAYETSNGISASQEGLGGVAVQGGSSYTSPEGEVISVNYVADEFGYHPVGAHIPQVPDYILRSLEYIRTHPYQIKDYYTGELKTVEHDAAAFNVYTRNIQDHTIPQSRPSTTPKTIYLTHPPTTTSRPLRQRRALPTH
>Resilin
MFKLLGLTLLMAMVVLGRPEPPVNSYLPPSDSYGAPGQSGPGGRPSDSYGAPGGGNGGRPSDSYGAPGQGQGQGQGQGGYAGKPSDTYGAPGGGNGNGGRPSSSYGAPGGGNGGRPSDTYGAPGGGNGGRPSDTYGAPGGGGNGNGGRPSSSYGAPGQGQGNGNGGRSSSSYGAPGGGNGGRPSDTYGAPGGGNGGRPSDTYGAPGGGNNGGRPSSSYGAPGGGNGGRPSDTYGAPGGGNGNGSGGRPSSSYGAPGQGQGGFGGRPSDSYGAPGQNQKPSDSYGAPGSGNGNGGRPSSSYGAPGSGPGGRPSDSYGPPASGSGAGGAGGSGPGGADYDNDEPAKYEFNYQVEDAPSGLSFGHSEMRDGDFTTGQYNVLLPDGRKQIVEYEADQQGYRPQ…
>Dana1
LQRVFFVGCLLVGVGMSRAQDYQDYQENTPRTAPLRLRTNSAPAQVERATPVPILKQINKHNEDGSYTYGYEGADGSFKIETKLATGEVKGKYGYVDETGKVRVVEYGANKYGFQPSGEGITVAPPTLVDETAKEEPDYADEPAPQRPQKPYRVQRPQPRPQPRPQPQPQPQYVQYEEEEEPPRRVQYAPQPQPQPQPLPQPQHLPQPQPHHQPSVGPAPPRLQVPGAQRTTDVLYSPLQRPARPEPDYSQSQSFGDGPSNVRISRPVYALPPASPAPSSARAQGFLAPASGGRPLLEPVGFAPSAAPPSRPVQQSYQPQPQARSGGGGASLLDQLARDYALPQGNAQPLHDITFGYY
>Dana10
LKTQNGIEVSSVGKLKDDKTFVVSGSYSFTGADGKRYKTRYTADEFGYHPITELDLDIPEPQPLASAGQRQTVDPSSLLGNKNRFQFLQQTLDSDQGPLRGSGQSGDDYSYQPQQGGVNGQLFGAPYGGVGAGSGAGNDYYGSGNGYNYQAPKTPLVTPSRQYLPVA
>Dana100
MAFKLIAVVSCLLAAASAGLIPLEQHEQYQAHQPQHVIYQKPHDIHGHAHAHEVYPDDPHPKYNFAYDVQDALSGDSKSQVESRDGDVVQGEYSLDDADGFRRTVKYTADSVNGFNAVVHREPLAHVHHKVVAAAPVQYHHAPAPAPAVIKTYAAPAHAPAYVAPAYTAATPAYTAPAYTAHHEHQLEQHQPEPEHQQHHYASYESPAHSQAAHEGHEYYHHQ
>Dana101
MAFKFIALFALIAAANAGVLPAAQVYHAAPAVATYAAPAVAAYAAPAAVVKTVAHAPVLTKATEEYDPHPQYKYAYDVQDSLSGDSKSQVEERDGDVVRGEYSLIDSDGFKRTVQYTADPINGFNAVVNREPLVKAVAVAPVVKTIAPVATYAAPAHYAAPAIVKTVAPVAHYAAPAVVKTVAPVAHYAAPAVVKTVAPVAHYAAPAAYTSYAAPAVAYHH
>Dana102
MAFKIVIALALFAVAQGAVLRTAAPVAVAPAPVPVLAKTVELEEVDPHPQYSYSYDVQDTLSGDNKGHVEERDGDLVRGEYSLIDADGFKRTVTYTADPVNGFNAVVRREPIAAIVEAEPLVKVAAPLVKAAAPVAVAAPAIAAPIVRSAPLAVSAPLIKSAPLAVAAPVIKSAPLIASPFVRSAPLAVAAPAPILRTAAYATPLRYTAPAYTVANL
>Dana103
MAFKFFAVLALVAAASAGVLPVQPVYHAPAPAVAYAHAPVAVAHAQPVLAKATDEYDPHPQYKYAYDVQDAISGDSKSQVEERDGDVVHGEYSLIDADGFKRIVQYTSDPVNGFNAVVNRVPLEHVKTVVKTVAPVAVPVAAAPIPVAYHQHH
>Dana104
MAFKFTLLFAACIAVASAGLIPAAAPLAAVAQVEEYDPHPQYTYGYDVKDAISGDSKTQVESRDGDIVQGQYSLNDADGYRRIVDYTADPINGFNAVVRREPLVAAVAAAPVAAAPAPVVRAAAPVAVAAPVAAPIVRAAPLAAAYAAAPAPLAAAYAAAPAPLAYAAPAPVVKAAVAAPLVAAGPAIVKTQFASPLISYAY
>Dana105
MLNRIALLVALVAVTQAALLPVKSSGSEDTFEAHPRYSFGYEVQDSETGDVKSQSESRDGDVVQGQYSVNDADGYRRIVEYTADDVRGFNAVVRREPLSSAAVIVKPVVSKVQLQPLRKLPALKPLPQASAVVHRSFAQTPAVIHHAPVAHLIHAPPTHAVISHHVPLLKTSLHHSHHLQPISYVF
>Dana107
MSVIRLPGQASKASGALRLYLIAAALLVSTVSASWHGAVSTQYQHLDPHSHTYSYGYADPNSQKHESRGHDGTTHGSYSYVDGHGHVQSVSYTADPHHGFNAVGTNLPKAPQVHAPLYAAAHAAYVPYAHAHAHGPIHIPVLTHGGVPVDTPEVQHAKAAHAAAHAAAAHNAGHHLYKRSIYGGGWAYGQAAHVPLTHGGVPVDTPDVQAAKAEHYAAHAKALGHVAHAHGAPVETPEVQHAKAAHFAAHAAARSGHAIAPISHGGYHVPVIHNGVPVDTPEVQHAKAAHYAALSQASAHGGASHGSWDDGHYDGRWEGGHASSHASSYAGGYSHKGPIHIPVIHNGVPVEPAEVQHARAAHLNALAAASHGGAGHGGYYGAGAGHEDDGQYHAHYDHY
>Dana108
ISLLSAVLGIAYAGVIGPGPYYGGPAGPGPLHGYAPYAPPHGPLPAHYAAPKPVAPEPYDPDPKYSFGYDIQDGYTGDLKSQHETRHGDVVKGSYSVVDPDGTKRTVDYTADPHHGFNAVVRKEPLAYKAPAHLAPVIAPAPAPAPLHLAGPAPAPPLPPVPKAPLLSYPLALSTLHRAGPAPAPAPAPVPAPAPIPVPVAAPILPSAHFHAAYPALAHSAYAHYPAPVPAPAPVDPHAYYHH
>Dana11
MSYLVCLFLVGAAWAIELQPEPDYGPVAYEFQWAVNDPHTGDIKSQKETRKDDKVEGVYELIDSDGYRRIVQYKADDHNGFEAIVQREPTDIKIPLPEPPKKVLAAKILTPIVPVAPLVHYAAPKAIIKQELSTGNYVSVSGPTASYKY
>Dana12
TYLLLCVSLLTCNVANSAFLRPIDLSQLAKSSSLQQQQQLRVELNRDDGNNDDDATTLAPNSSEDYDSRPQYSFAYDVRDTLTGDDKRQEEKRDGDLVKGQYSLIEPDGTRRIVEYTADDVSGFNAIVSKQRLDEQQQQRISASASTSTRFNSLEELQSRLTAQALAEAQSLAEAQQASQRESENQARAQAQQLMEQFQQQVQQQEQQRLQQEQQLRELQRLQEQRDREDRELREREQREREQREREQRERELRDRELRDRELREREQREREQREREQRDRELREREQREREQRDREDRRQQQLERRQNQNQRLLDQQTLLLAQSLPSIQATVVSHPPTLLASRLPASTTRTSTTTLLTRDRDLEAWRQLPNARLTIDRSSQPLILSQPSSASIQAQLI…
>Dana13
MAFKFLALFALIAAASAGVLPAAQVYHSAPVAISPVHVAAPVVKTLAHPVLAKADDEYDPHPQYKFAYDVQDALSGDSKSQVEERDGDVVRGEYSLVDSDGFKRTVQYTADPLNGFNAVVSRQPLVKAVAVAPAPLYAAHH
>Dana14
MLRSLVTVAVLLLGSNSGILAGRLSQRYLPTPQASQLHYHGVSGQGHARPGAGHAVGGGFQRQQAQSQVPIVRSDYQSDANGNYNFGFDTGNGIHRDETGEFRGGWPHGSLGVRGSYSYTGDDGQQYTVNYHADKTGFHAEGAHLPTSPSVPAASPVGRSSYGGGAYRGSASSHVAAPAPATRYLPPGYRQRRNY
>Dana15
MATSGVVLLAILCLTSGALTSAQQIREKEQEPAPKSVRLLDRFDNRYPDGSYEYRFELDDGTSRYERGYFVKVDDVKTLMVVGYYSYRMTDGRFITVFYNADQFGYRQNQSITPQVYPNLPRSIEVPMATEASSSQTSSSSSFPSRSEAPLEATPPPRGPPTRGKGMGRY
>Dana16
MPLTHASFAAIALALCCLSFVQALPQRGLPPPRGNSFDANAVILKQNFDLNPDGSYQYNYETSNGIRADEAGYLKNPGTQVEAQVMQGSYSYTGPDGVVYTITYIADENGYRAEGAHIPTPPPVRAAAAPGRFFK
>Dana17
MFKIAVCLFALASGALAASIGQVSTTTEKREIVPLLKFETDKQPDGSFHFMYEGGDQSFRQEQGVVENAGTEDEALEVSGSYRYIDADGNTVEVHYTAGKNGFVPVGTIIPGEITALAKAAADLPKVTEEEYKGRKGRSQDVEQEAAAAPKEKEAVVEKEVLALKSDVVAAESQVVPVQVVLDAVPEAEVKPAVEAEKKVEEETKTA
>Dana18
MNKLLPLFVLAALATVAIAFPEKPEQEIIPVLRSEINKRPDGSYDSAYETGNGIVHNEEATIQDKGTDEEALEVKGSYKYINDLGQEVEVFYTAGKNGFVPYGSIINPEITAVAEAAKDLPKLPEKSELH
>Dana19
MLALLWILAFCQLLWSWPAESAAIDGPKHQIFKQEIDGSYFFLYESPDGSYREEVGIVKDPQLKQLDGDLEVSGVYRYIDSQSGKKVEVSYSADGDNGFLSRVKYNVEAS
>Dana2
PLVSALLLVALAHSAYAQHQDYTTPVPILKQIDKHNDDGSYTYGYEAADKSFKIETKYPNGEVYGKYGYVDDQGKVREIEYGASKRGFEPAGSHINVPPPTLTNTNPYPLGPNEIDDGQYREDPAVYYKDQKFNRPLSPASKFSLNDFGRGQSYAPPPQQQQQPQPVPQRPYYNPTPQYYNPPAPQPRYYNPPAQQSYYNPQQSYAGLPNQHHPALRNLNIYTGSYSIDYTGRK
>Dana20
MSRPRYPRSTARHLRWVACLLASLWLSACRAQLPGTGFQGQRPLQPIQPLQQQNNPFQRRQPNPVQNQGLFPGQRNPLNPLANPLAPALSGAAGLQNPYNRYNQYNQNYVPITAYQNELNLDGSFSYGYSTADGTTAQAQGYVKNLGYGEGVEAQVIQGSYSYTSPEGTPITVRYIADENGFRAEGTGIPASPQYFLGAQPYQQGVLNPNLNPYQTPFRQLPPPLPNAPFRPQLPGQQPLNPLQQQQQNQLQQQQQRNFQQQQQQQNSGQYQPDQPFNQLHAGHLPGQYAGQFGQHFGSNLTTQQQQNLNQQQQQQQQQQQQQQQQQKEQQQNEQQQQALITQQLRGRPSQLVDPYGYNQYGRRFKKSPKK
>Dana21
MTMTQAAKLDNKYLPPPASAASAGGSPGAGLQGPGGGFGGGGGAGGFGGGGGGGAGGYGGGAGGGGAGGFGGGNNGLGGINNGLGGFSGGGGPSRPIGPAPAARPSAPAGSPPAGPPIPILSFVNENDGDGNYRFSYETGNGIKAQEEGTVKNKGSENEIPSVMGSYSYTNPEGELVEIMYTADENGFVPSGSALPTPPPIPEAIAKALAAQGISPLPAVALEVEAALEEAVVTVVAAALAAAAVEVVDQVVLEVMAALVVELALEDMAVEVVAVVVQADQEDQVEQEALAVAVLAAELDTVEAQDVAVLQEDLEVQVDQEAMVVELVAVEELDTVEALVVDLEDQVAQEALVEVELAAQDVVAAQEDLEAQADQEDSVVELVAVEVQDMVEELVVVEL…
>Dana22
MKFFIAFACLLALAYANEDAGVLRNDAEVNVDSFKYALKLDNSVDVEQAGNLNGEEWIVKGTQGWTSPEGEAVSIQYVADANGYQVLSANPPLPTPPPIPEAIQRALEWIAAHPSKDA
>Dana23
MFKILLVCALAALVAANENAEVKELVNDVNADGFQTKLVLDNGSASSATGDVHGNIDGVFEWVSPEGEHVRVSYKADENGYQPQSDLLPTPPPVPEAILKAIAYIQAHPSKE
>Dana24
MFKILLVCSLAALVAANAVVEVKELVNEVNPDGFQSKLVLDDGSASSASGDVHGNIDGVFEWISPEGVHVRVNYKADENGYQPQSDLLPTPPPIPEAILKAIAYIQANPSKN
>Dana25
MFKFVTILALLGVAAALSPASHARGDDVHADVVSRSDDVRADGFDASLQTTNGIQQAASGDVHGNIHGNFGWISPEGEHVDIKYVADENGYQPQGAWIPTPPPIPEAIARAVAWLQSHPPAPEHPRHY
>Dana26
MFKIAMICAVLGLALANPPVSHGVGRSEDVHAEVQSRSDDIRADGFDSSLQTSNGIQQAASGDVHGNIHGSFIWISPEGEHVDIKYVADENGYQPQSALIPTPPPIPEAIARAVAWLESHPPAPEPSYHH
>Dana27
MKQLIVLVVCLVAATRADVSHLVTPEPKVPASPYVFSYQAGRAPGHVDRQHTEVSDGSGVIRGAFSYVDPKNQVRTVQYVADEHGFHPQLSHKLEDSAAVQAAKKRHFETYNRIAQEHANHTPGQVALANAPHTSAAVAHATQKHLNAFERIAAEHAAIGRQQEAQRLALAAQSEHSDIDDGQYHPEV
>Dana28
CFTSIALLVCLAAWTHAEPPVPQNQYLPPNQSPQAPSNNYLPPTQGFQSPSNNYLPPQRTGGNGGAPSNSYGAPIAPPQSQYGAPALTGAIFKGQQGGNGGYGGGNGNGYGQQRDEEQYGPAKYEFKYDVQDYESGNDFGHMESRDGDLAVGRYYVLLPDGRKQIVEYEADQNGYRPTIRYEQVGNGNGNGNGRNGGGYDSNAQQGKFNGY
>Dana29
ALAIAVVLLISVVQARPQGDQIPIIRQEQEVNFDGSYKYSYETGNGINAEEEGYLKNPGTDNAGQVAQGSFMYTSPEGIPIRITYLADENGFQPQGDHLPTPPPIPPAIQKALAYLATAPPPPQEQPSGGGFNNRRG
>Dana3
MFRFLALTTLVALASCQNYHQDPKTAAIISEQRYLSGDGKFGAAYEQEDGINFKEETDADGTRHGSYSYVDPSGQRRTISYTAGKNGFQASGDHLPQAPPAPPQPVPTAGYQPQQQYQPQSYQAPAPQQPAFRSNDYGDDGSYDPRYNDPSFGQNQQTYHQPAPQPQYRPAPQPAYNPQPAPQPQPQYQPQYQPQPQQAYYPTTTPNPHRFSPPGKLSLNRTPDGFTYSFNKV
>Dana31
MTSYSSQIPLVIVSLSMVLAQGDGRYRPPPTRASAGDGRYRGGNDGRYSGGNDGRYRGGGDGRYSGGNDGRYVHVDNKYQHDNRPGGDYTGESGRYVGDKNRGSGSGGGGGAGGGGAGGGAAVGPPRTTARPAPRPTTPAPPAVPDPTANLPKGRGTGEGGNGWAIIRQEDDVEQDGYHYLYETENGILAEESGRIEKLVEEDGLRSKGFYEYTGDDGILYRVDYVADDNGFVPSAAHLPTAPPPPPYVAKLLAFLEANAKNAKK
>Dana32
STTTKKPTTTTKRTTTTTTTTTTTPRSILFNYDDEGRHKILHQEEIRKKDKYDHAFLTENGIYGEEQAKLHHTGGTHAKGLYEYTGDDGKLYRVNYASNDGGFMPEGEHIPTPPPIPEAIARALKYVEEQHKAQGGAQFDHRGFRINHMTKEIKAQIKTMHSQHLPKELSEQIKMLEHEVELAEEEEREELERERKAALKH
>Dana33
MSLKLFSCLFVLALAAIACEGQTQYNPYLRNPYYRDLYYRNRDLYNLRRFYDGFYKKYNPYIAAAQARIVEQTNHVNYGAGNYAYSYETENGIHGEEKGVPVSTGNREEQEEQVEGAYSFITPEGLRVGVKYLADANGFRPVITYDGVNSAFYAGQPAPANVVITKH
>Dana34
MSCCQAAPQKADEPIAIISQESNIEPDGSYNYAYETANGIKAEETGTLKKASSPDASDVIVARGSVSYTSPEGNLITLTYSADDENGFQPQGDHLPTPPPIPPAIQKALDYLLSLPPAKRR
>Dana35
LFVYRIAIASRFVTLNLDCINFRITMKSLLILALFVVASGAASLENNDPISQESNVEYNGKYHYHYELKDGSKATQDGVLKSVNAKQNGEAVHGKYSFVGDDGQTYVVSYTADENGYRAVGDHLPTPPPTPESVLKALEYIRTHPYTVPEKKH
>Dana36
MYKFIVLVCSAMLLSYVLARPQDQRAAAAPTSTTTAATIVKQDNVNNADGSFNSSYETSNGIRVENIGYLKKIIVPKTETADGQVIDEHEELVLVQTGSYSYSDPDGNLITLRYVADENGFQPEGDHLPVAPQ
>Dana37
MKVLILIVLFAFACQAQHHHQHQQHQHQHPNANNIPRDDKPDHHRHEDHRETSTWIPIIKYNKEQSEDGSYKTEYETGNSIVHEETGFLKDFETNPNGVLVQHGQYSYQSPEGTLVNVQYTADENGFRATGDHIPTPPAIPEEIQKGLDQIYAGIKLQQERLEQRAKTDPDFARKLEERRVANQNGQYIGLLENQ
>Dana39
MFQYAYLILSQLAIFLVIGACVASDDDAHAHVANQYKKEDGHGKFSYGFDITNGIGAGEAGDEHQVKGEYHFTSKEGKPVKVSYTADENGYHPQGDLLPTPPPTPEAILKALAYIDSHPRWEPRSVHPHSAPQPVHHQPPRP
>Dana4
MVLGVLQVQAAAYVPDSDRDTRTLQNELQVDRDGNYRYAYETSNGISASQAGLGGVSVQGGSSYTSPEGEVISVNYVADEFGYHPVGQHIPQVPDYILRALEYIRTHPYQVKDYYTGELKTVEHDAAAFNVYTRNFQESTTPRSRPSTTPKTIYLTHPPTTTLRPLRQRRSYSRH
>Dana40
MKFMIVLACLLAVAFANEEADVLKSDSEVNVLDFNYAYELSNHIKAVQAGALKEHDNWVVNGEYEYVAPNGKLVKVTYTADETGYHPKVVEA
>Dana41
MATATAVVPQALTELLDKVVLQTHTVLLDRVETEDAPRTLTVLQDKVATADAPRTPTVLQDKVATAVAPPAAMVLLVRVKAVREDSEDVLRIHTVLQVRTVTVDVPRVATELQDQDLVADPRTPMDPRPREQALAELEAVDPEPAKYEFNYQVEDAPSGLSFGHSEMRDGDFTTGQYNVLLPDGRKQIVEYEADQQGYRPQIRYEGDANDGSGASGPGGQNLGPDGYSNGRPGNGNGNGNGNGNGGYSGGRPGGQDLGPGGYSNGRPGGQDFGPSGYSGGRPGGQDLGAGGYSNGRPGGQDFGPGGYSSGRPGGNGNGNGNGNGNGNGDGRVIIGGRVIGGQDGGDQGYSGGRPGGQDLGRDGYSSGRPGGGRSNGQDNQDGQGYSSGKPGGQGRNGFG…
>Dana42
REETEQERLDREELERYQNENAQYAFNSKVDDQINDGQIIREEEREGGTVRGKYSYFDGFVKRTVEYIADKDGYRVLKDTMEDVGNGPQFNPEGQADVEGSLIGKYSIKLDKDDDEKHYKDIHA
>Dana43
MQRYFDQRNMRSMRHIDNPTDDSYLEAFNQYNEQLAEQSHSRVKREQRDVPTAPRMLRFEVADAVEPSPELKQILRQYHARALMENPPKVSSSTTQAPSAASSTTVKSVRNRKPRRQRRSTFPGQQPAEFKVQMIPFEETDAREPDALTAQLIKKARTLDLQSQATRSSSLGQQVKPQVGKKQSFQVRIRKTKRSKRSAPPPQMIKFELADAKPLPQRSAKQLHLPEAPTLLTMETEAKNQTQTTTPLPRLEENDIMTGEATAETKRMYVYKEAPHSSGHLKTKKSLSTLPHEVQKVISHLMKDGHGGKAYVKYLPAQKSDYEHFKAKSVPYGIKPLGNYVKYVKPTDPAPAPTPAVQVHIQPVPVVEQLRYVYKPVYAVPAPTIAQPIVVQDAPATSS…
>Dana44
KPSPPGRPAPGPRPPAPPGTPRNIPGQPADDHVHVPGMPYDFEYAVQDPETANDYAHKASSDGDVVTGEYRVQMPDGRTQIVRYTADWKTGYHADVTYEGEAQFPQGPQPGARGGGGGGAGGYKY
>Dana45
MAFFKSLICLAVLSVASAGVLHGAGLHGAGLYAAAPAIYAGHGHHDEGIDYHAYPKYHYNYGVADSHTGDVKSQHEVRDGDVVKGSYSLVEPDGSVRTVEYTADDHNGFNAVVHKTGPTVHHAAPAVVAHAAPAVVAHAPLVAHAPAIAHHVSAAPAVPYAGSLAHHAAAVPAYGYSTHNAHAHGAHY
>Dana46
MANFLCFVILSLSLCASVVVARPGYALDYYDHPKYAFNYGVADHTTGDVKSQHETRDGDVVKGQYSLVEPDGSIRTVDYTADPIHGFNAVVTKSGPTVHAQAVVAKPIVAHKPILTHYEPQVVKHVAPAPLVVAASPAPYGMNTYRMLKLFRRHANYLNNQYRKLRPDDEDDADADLGVDVDYYAAY
>Dana48
MALALPSLLQIAHTQRGPAALTEFFNDFRQNHDDQRILYSHQYQISDVASQVHILHREQRKGEHVTGSYCHLEPSGHILSVHYEVRGPRRGFRAVIEQRTGNSRVHQALGVHGSRQPTRALALAEPVAFVI
>Dana49
MYKLLLIAALLGCALAAPLNDDTITKFLTNQDTDGTYAYDVQQASGIQFQEEGQAGHYARGAYSYISPEGIPVQVVYTADENGFHPQSDLLPTPPPIPEAILRSIQFIQEHPTPEELADRAVRAQQI
>Dana5
MAAKAIVLLSMALMAAGQQEYNYNDKAATAVNSLEQNSPSSGEDFLSDYHTPSNNALNSEATPDGYDYVAPKNNQFAAGSRLASAQASNLLQNAASAANAEAILLPSPLPVLRQSQVETQPEVFPPASYSFNYAVNDESTGDIKEHSETRDGYVVRGFYSLIDPDGYKRTVTYTADDVHGFNAVVNRVPYALKTVVIPSTRVAQVAQVAPLAQTAPTFSLDERSKSETAKESINLPGSVSVGSSSSSGSTNTFVQDSYANAPRGLDASGGPYA
>Dana50
MSKIFVATVVLLSLAGVLEARPSDSPDAHAEIRSFVNELKQEDGSYNYQFETSNGIAQQEQGVGGYYASGSSQYYTPEGQLIQLTYTADENGFQPQGEHLPTSPPIPEAILKSLEWNRNHPEEETEEYAHGHGHGGHAGHAGHGLEQGKQYLQPATTPLLAPAPALAVAVGGAGLPYDRKL
>Dana51
MNKFIVLAVAALAVACVQARPDAFDAAAETREYKSDLKEDGSYQYQYQTSNGIAGQEAGVGGYYASGSNAYYAPDGQLIQLTYTADATGFHPAGAHLPTPPPIPAAILKSLEYIRTHPHQETRQGQGRF
>Dana52
VFISLAVCLAVVLSAPVDHVASSTQPPIAILESSHEKHEDGSYNFSYLGEDGTHRREEAVVRNQGTENEYLEISGSYSYFDADGKEVTVTYKADDHGFVPEGGAILPQISVAAKQVSEQVSQPDLEYVKPPKV
>Dana53
EHPGYAFSYGVKDLHTGDVKSQWESRDGDGVKGHYSILEPDGSIRTVHYTADAKKGFNAIVKTVGANSHPITETPEGSNQLNDDTSQSKINHYSKDQEHIVLSSDIKPLKKPIEDLTHSHPKIPSLIEIKPHARIKQVPMDMDPGIRDRLQQARDTYYKQIGAAHRERELERERERDRERDDYSQKLQPAFALQEGDWKAVIVNEPKEYRPYYNPGSPVHSQHPYYEHYKPKELPQNYIHKPSVPQQSLHTSYSPSKPRVSISDNHIHQKKVVHTTPGLKHYKYKGVSKSYARPDYSSYFHRKPKKLRPLHPKQKPRAQRPEKQGP
>Dana55
ATGYGVSGSGAVSHQYVSKPAPAIAKVATTYSAPAVSHITTGPAIAKVASPIGLDLGVGYGVSGHGHGAALLGAPLTKLTSAPAYSLGGKLTSSTAYGIHAALNYQGLLTHGSGLAPATASLGHLDSSLSGYSHGVGGIGPLGAGFYRYAPSVSALSSHAPLPATAYLKSAPVAQPALLKVVPEKHLEHFDAHPRYAFEYAVNDPHTGDNKHQKEERDGDVVKGEYSLVEPDGNVRTVKYYADWETGFHAEVINSRDQGKIVAKRETEAKS
>Dana56
MKYPLLLLGSLSLAHGLALYATTYPLVYTAQGSAVFTPTQRQYFAQDQAGQYAYGYSEPLSSKQETRTLDGTTIGSYRYRDALGKLQTVQYVADGNGFHVAATNLPKAVVPQEQADISPRSSSTPVEHHSDVSSGRSVSHTVVHPVEHPVVVSHPVVAHPVVQHPVDVSHHSTVVKGGRSAQPEQPYLAENHKNSVEEALIHKTENAERRRQDEVDTKTVARSHHVVVPAHVYGYPVPRYYAPGVYF
>Dana57
MQHLNLGLILTSIVLAAGSPILEYGAPPSGDTIGQYHTQDEHGQYAYGYMAPLYSKHETRTLDGVVHGTFSYLDAHGETQTVDYVADANGFRVTSKLPNQEANKETPEVAALRAEHLEAHKQAKLRLAGGSSFAPEPVQDTPEVAAAKVAFFKRFEAEKLRNQLLGEKIQVLAAPPAPSPLAVRSQPIYVYQPASGYVYNIHSKSSAQAPSRNYLPVL
>Dana58
MHSYTWTILAGLLALGSSAAGLGIQRQSNGYQEQDTARAFYSYGYRDDNAARAEYSSLDGTSRGFYSYVDANGKLQTVRYEANGAQGFKAEASNQPQAPVDDGKAPLPVTDTEEVQQARLAHLNALRDAREEALAASLREEADRRQQDQSRNNNQDQQSGEQNLTDEDAAILERVRAELAAMLAERQRLGDLSRNRDDQEERQEQRQELRKEQRQELRQEQRQDQRQSLRQDQRQEQRQDLRQDERQNLRQEQREDRRQDQREDRRQDLREDRRQDQLEDRRQEQREDRRQEQREDRQREDLRQNSRQNERQSQRLDQSRNQEARDDLTLNREDARQNDRQLSQASLTSDRTEDDLRLRTIYSLADLSSSSYLKLGDLTSAEKLLEDRLDNSDLRVPIS…
>Dana59
QNSSYQFGFDVKDDEFTNYQNRKEIRDGSVIKGSYSVVDSDGFIRTVKYTADPKEGFKAEVIREPTDIVVKIPTPPPPTQLLRAGGHKSQQEYSSGAPSKQQYQPQYHQYHQ
>Dana6
FALVAVAAIRAAPFHGHEHHSHGGATSHASVHLTSHDDHHEEHHHGHHGHEHGHDHHDSHAEYDFNYGVKDHKTGDVKAQSESRHGHKVTGHYELIDADGHKRTVHYTADKHKGFEAHVHREKLHGHHQVEHHGHGHSGYEGGHVEFEEHSSGSHSGHDYGHGHDHGHGHGHSHGHSSHSYSLKQDHGHGHSHGHDHGFEHGHGYH
>Dana60
MALGCLHFCSGIARDSTARTIYYRNIPPDSLGHYSFDFQTTNGITTKGAGNENGAVGVVQYVSPEGIPVTFSYVADANGYQPTGDMIPTIPLHVIRQLEYIRTHSPVDERRSRRW
>Dana61
LIGLLCLGLIGFEVDARLVRVRRIRRLVGGDERDAQITDFRVSPLDDEGVFKFAFKTSNGIDVQAAGTALETIGIYSYTSPEGMPIETRYIADELGFHVVGRHLPQPPPTPDYILRSLEYIRTHTEDGKLKPNVF
>Dana62
MPTHPLITGHINLQFQLFCLALIGCACADNINKDAQIRSFQNDASDAEGNYQFAYETSDVPGGGQCNGVRGALSYVSPEGEPISLTYTADEEGYHPVGDHLPTPPPVPAYVLRALEYIRTHPPSQKDQQ
>Dana63
MLANVHADNINRDAVITREDSVSADPEGNYNYAFETSNGIQVQEAGNANGNTGSFSYISPEGESIAVTYVADENGYQPQGAHLPTPPPIPEAILRALEYNAAHPPQQ
>Dana64
MKYFVAIAMLIAAAQAVPIELGHYAPALVHHAPVLAHAVHAEPVAYPKYAFNYGIKDPHTGDIKSQAEERDGDVVKGHYSLVEPDGSVRTVDYTADDHNGFNAVVHKTAPKIIAHAPVVHAAPVLAHAPLLHHY
>Dana66
YLIFASALCLSLAYPLEHQYYEESHGYEQAHHEPEPVHEYGHHQLERISLGEEHGHHETPHYEVHHHEDEHVDYYAPPKYAFKYGVNDFHTGDVKSQHETRDGDTVKGQYSLVEPDGSIRTVDYTADKHNGFNAVVHKTAPVHHHEELHEHHY
>Dana67
FRANGPKIHRKMDLAQYPVLPRGSPDDPLADPFDDPSYSFSFRTPDQSRSEENDSGNRIRGLYSYLDDVGERHSVRYAAGAGTGFEISNAVPDSPSSVAYSSPLYKSHPKTRGKMAVQRGPAGSYKLIAAGPDHRRAESRAPDGLVRGTYSFLDDKGVQRTVEYIAGAGIGYRVVHNRIGPGTHINPSVADFRLADPDFRLANDFGRGAGGGLGPKTGGSGGSGAARGGGGLSSGSGGTSTGNRGRPGSRTGGGGSRDHLEADAEAAGNDLGSDDGNGDDDIGVSQGSSGSTSFNGKEDRRGFAAGNSNRGNTRYDGGSGNSERGGGGSGNGGVGGSGGSSRVSGNGSRNRNRFSGSGGAGSSERGGSGVRGSGGGSRRGGGSSSSGSREGDSGLGYLP…
>Dana68
MAQKLILALSALVAVASAVVVPGPGLALPAYPSYPSLALPKLAAPVYPALTKVAAPLVAKVAAPEPYDPNPQYSFNYDVHDSSTGDVKSQQETRSGDVVQGEYSLIEADGTRRIVQYTADPVHGFNAVVHREGAVVKAVAPVAKVLAPAPLLHAAPLVAKVPAYGPALAHGYPGLAPALAPAYGPALPKLALPALPALSPLGYH
>Dana69
MALIKITIICCVLIAAIECALLPAALPVAGVPINTEVDPHPQYAFAYNVQDALTGDSKSQQEVRDGDVVKGSYSVVDADGSLRTVFYTADPINGFNAVVQRGPVPVAVAPRPLAAPLLG
>Dana7
MSVLYSSIAFCLLLSAYLGVQAGIIAGHPDELIVSPAQYEFHYSVHDGHTGDVKDQFEHRRGEYVTGRYSLIEPDGHRRIVDYTADPFLGFNAQVRREPISL
>Dana70
MFAQTLFVLGLILSVVVAIPIDPYGLSAPAISYASPKLLAAPAISYAAPKLLTAPAISYAAPKLLATPTIVQHAAPALIAAPAPVAVTKVAVAEPYDPNPQYSFSYGVTDHHTGDSKQQEETLVNGVVHGSYSLAEPDGTIRKVTYTADKINGFNAVVEKKGVAAVAIAKPALAVAAVPAITKIGYAAAPALTLGGYH
>Dana71
MALSAQAGLAPFSAPLAAAPLGAPLAAPLGAPLAYSAPFGAAPYFAPAAYSAPYVAGPAPLVAKTYAAAPLAAPVAAPLAAPVAAPVAAPVLAKTIAAPVAAPLAAPVAAPLAAPVAAPLAAPVAAPIATEIVDAYPQYKYAYDVQDTLTGDSKTQEETRDGDIVRGSYSLIEPDGSRRIVTYYADPINGFNAVVQKDVPVAVAPVAPVLAKTVGASPVAPVVAAAPVAPAFAKTLAAPIVV
>Dana72
MLIASAVLACASAAATYSQDASAYVVKSGADIQPEGNYNYNYETSNGIAAQESGIGGNHATGGFSWYSPEGELVQISYLADANGYQPSGNWVPTPPPIPAAILKSLEYIRTHPQYVEPAQRSSGFGRAAAFKSIVG
>Dana73
LEVTTNEETELVPKSKTKPMLIASAVLACASAAATYSQDASAYVVKSAADIQPEGNYNYNYETSNGIAAQESGIGGNHATGGFSWYSPEGELVQISYLADANGYQPSGNWVPTPPPIPAAILKSLEYIRTHPQYVEPAQRSSGFGRAATYKPFFG
>Dana74
MFKSALIISLFLVAAVRSADESQAEITKYRSEVKPDGSYSWEFGTSNGIDAQESGVGSAYAAGSVQYTAPDGTPIQLEYTADENGYQPRGAHLPTPPPIPDYILKALAYIEAHPFTRIQLK
>Dana75
MKCFILAALMLATLASGENIFKINITPEEAQQFLNSAQLRGIGDIEYAPKTGENPLPEARNEKGEFVYMGRVIEHPEDYVEEHYDAHQYHGQDGLGQFAYGYRDWNQGKNEKRDETGKVTGSYKYVQPHGRDFIANYYADKTGFHVEDNRPAHLKQPATKTPAVLKAEEEHFKLWGELAAAAGHNPDPYAAEYQQEGRYQPTEQEQQPYVHEEPPYVPGPEETGEPKGFFYAFDYNVPLLRNKEERAELERLRAINNKDE
>Dana76
MKPFCGGLIFAILVAGSLAAPHGGHATSYSSVTKHEEPIHKAHGYGYDHDVISAYGGVYGHGYPSHGYSDHGYDKHEPDHYPKYHFDYGVKDAHTGDQKSQWETRDGDKVKGSYSLKESDGTTRVVEYTADDHNGFNAVVKKLGHAVHPQVYHKGYGHGDIYGSDYGYGHDVAHYGGYGHGGHGHASSYVSVKQLH
>Dana77
MAQKLTLICCALLGVAAASYIPSHGGYNHGHGHGVGYSIQTHHEAPKKWHDHQQWVEAPKVQHWEQPQQHWAPVSHHQDYSHHHHEEPKHHPKYEFDYGVKDTKTGDIKQQWETRDGDKVKGGYTMKEADGRTRIVEYTADSHNGFQAVVKHIGHAEHYQPQHSGHGHDHSYGHGHGHATSYVDVKQDTGSKWQENGHKWW
>Dana78
MKPIILLALVFVTSCAWARPDGYPSSRPPATYLPAKPPAAPPPKNGYGPPPKNGNGKPPPAPPKPSYGPPKNGNGKPPPAPPKPSYGPPPKNGNGKPPPSNGYLPPGNGNSGSSGNGGGGPEGGGEVIPIIKLESQVNTDGSYKYEYETGNGIKAEEMGYLKNAGEEGAEAQTAEGSFSYTSPEGQEISLTYIADENGFQPQGDHLPTPPPIPIEIQEALDKLAAGGGCHGCDDNEVGGPDNGGGGGYSYRRK
>Dana79
MSPTPMRSVAISRGKKEANRGLNLNSKMVHCLILLVAFVLFGANLNYASFPPGTVVDIKLGEVDLEQFSYVPTRDGYEFNYTLPDGTFRDEIGKVLSGTSAAADLENANNLAKNHRPSREQGLKVRKLSGKSLSSLAG
>Dana8
MFALLSLFILGVGAAAAIELPLSPIYHSPAAIVKPLLKTVEVEAPAHYDFAYSVHDEHTGDIKSQTESRKGDQVQGQYTLIDADGYLRTVDYTSDAHNGFNAVVRRDPLGQKVIKAAPIAKVLAPVAYAAPKLLAAPAKLPLSLYH
>Dana80
MLVVGSLAVLLALATARPQNEVEVQEYESNVDLDGYKFSYKLSDGTTRTEEGVIKNAGQENESISIRGSVSWVAPDGQTYTINFVADENGFQPEGAHLPK
>Dana81
MKCILVFGLLSIGMCLSAPAAPEAEIVSLASEISADGFNYNFETSDGSKQEQHGKLKNLGPEEDVLQVAGSFSYQGDDGKTYSVTYTANENGYQPQGEHLPHL
>Dana82
MKFAIVLFALFALAVAAPAGPEVTILRSESDVGPESFKYGWETSDGQSAQADGHLNNVGTENESLAVRGSFSFVADDGQTYTVNYVADENGFQPQGAHLPVAPEA
>Dana83
MKFAIVLFALFALAVAAPPSQEAQILRSDSDVGPESFQYGFETSDGVKADAQGQLNNIGSDHESLAVRGSFSFVADDGQTYTVNYVADENGFQPQGAHLPVAPEA
>Dana84
MKFAIVLFALFAVAVAAPPQEVQILRSESDVGPASFKYAYETSDGAQAQADGQLKQVGKEEAIVVRGSYSFVADDGLTYTVNYVADENGFQPQGAHLPVAPEA
>Dana85
MKFLVLVFVALFAMAVARPNEAQILRQDSDVGPDKWSSALETSDGTKIEEQGVLKDVGTEHEAAVVHGSYSWVDEKTGEKFTVTYVADENGFQPQGAHLPVAPVA
>Dana86
MKFLVLVFVALFAMAVARPNEAQILRQDSDVGPDKWSSALETSDGTKIEEQGVLKDVGTEHEAAVVHGSYSWVDEKTGEKFTVTYVADENGFQPQGAHLPVAPVA
>Dana87
MKFLVLVFVALFAMAVARPNEAQIVRQDSDVGPDKWNSALETSDGTSIVSDGVLKNVGTEHEAAVVHGSFSWVDEKTGEKFTVTYVADENGYQPQGAHLPVAPVA
>Dana88
MKCIVAVVFAALFAVVLAAPAPDADAQILRLESDVQPEGYNFALETSDGKKHEEQGQLKNVGTEQEAIVVRGSYSFVADDGQTYTVNYIADENGFQPEGAHLPNVPIGN
>Dana89
MKFALAIAATCLLTCVLAAPPAAQPEAQVLRFDSDVQPEGYKFAVETSDGKSHQEEGQLKDVGTDHEAIVVRGSYTYVGDDGQTYTINYLADENGFQPEGAHLPRAVQ
>Dana9
MAAKFLTVCSLLAIAGSCCAGFAATYAGYHPAYATYQAPTVYHAAPVAQAAVYHQAAPVLTKTVLPAAPVYTKSYALPAPFVKTVAAPYALPVAAPVVKTLSAAPVVASAPVVAAAPVVKTVATAPVLAAAPLVKQVELESSPRYDFSYGVHDSITGDIKSQVETRDGGNVVGSYSVLDADGYKRTVTYTADDINGFNAVVQREPVVAARAVAAPVVSVAAPVAPVSVPVPVAAPAPVASFSSPIYYPQQQVFAPQEVQQQQQGEVVEAPVATQPELEPTPVDYNEEQQQQEQQQQQPEQSYPQDQQFPPYSPAAPVADSDDSDVVEARSAPEASSTTSTTAAPAPVTEEETKKTA
>Dana90
MARSALLLGLILASLCASSTNAGETAQILRYDNVNTDTDGYAFSFETSDGISRQEMATLKNPGTPQEAIAVQGTVNWVGPDGVHYKLNYLADENGFQAQGEHLPRVEH
>Dana91
MQSSNICILAVCAFVLISSINAAPLDDSQHATILRYENDNIGTDGYNFNYETSDGVTRQEQAELKNAGTDQEALSVRGSVSWVAADGQTYTLNYIADENGFQPQGDHLPHN
>Dana92
VLWSRFTTIRCKSLEIKTRPKNPTMKFLIVFVALFALAVAEEAQILRLDSDVGPESFQYGFETSDGVKAESQGQLNNIGSEHESLAVRGSYSFVGDDGQTYTVTYTADENGFQPQGAHLPVAPQA
>Dana93
MKFLIAFVALFALALAAPDAYIENLESDVGPENFNYAYKTSDGQQGEASGVLNYPGSDHESLAVKGSYSFVGDDGVTYTVNYIADENGFQPQGAHLPVAP
>Dana94
MKFLIVFVALFALAVAAPAAEEAQILRSESDVGPEGFKYSWETSDGQSAQADGHLNNAGTENESLAVRGSFSFVADDGQTYTVNYIADENGFQPQGAHLPVAPEA
>Dana95
MHLSSMWLIALLAVGTSVALPAGEDAQAETIKMESENTGDKYSFAYETSNGISRSETGEVKPGAGEDDGSLSVQGTTSWSAPDGKKYEISFTADETGYHPKFRLVT
>Dana96
MKFLIVFVALFALAVAAPPAEILRSESDVGPESFQYAYETSDGVKAESQGQLKNVGTEDEAIAVRGSYSFVADDGQTYTVTYVADENGFQPQGDHLPVAPLPQ
>Dana97
SLPATTTQKALPVAATPPRSAFNTEGCAGCFLKKTPVAGSGKTEIRTLSQPLEPSNAQAAPGNDRGVNVELPFRSVAQAILGLPQGTPLTVTHHNTYTNTDTSAPTKQILQGLEVAMKTYTTTKQAVTGHVSTQTLSSQSSKSPHRVDFNVGVDIKESTASNYNPLNIKLSQGDFRKPSPYSGGNAAVLPLSKQPLVPPATVPASDVKIFAVGSSGPHAASSNIQKIIQHPGVGFGHVTKSGVSAAKRLALKI
>Dana98
MAFKFVFALAFVAVASAGYAPIAAPQVYHAAPAVAAYAAPVAVAQKVVVKAAEEYDPHPQYRFSYGVDDKLTGDNKGQVEERDGDVVRGEYSLIDADGYKRTVQYTADPINGFNAVVNREPLVKAVAVAPVVKTIAPVATYAAPAHYAAPAVVKTVAPVAHYAAPAVVKTVAPVATYAAPAHYAAPAVVKTVAPVAHYAAPAAAYTSYSAPAVSYHH
>Dana99
MAFKFVFALAFVAVASAGYAPIAAPQVYHAAPAVAAYAAPVAVAQKVVVKAAEEYDPHPQYRFSYGVDDKLTGDNKGQVEERDGDVVRGEYSLIDADGYKRTVQYTADPINGFNAVVNREPLVKAVAVAPVVKTIAPVATYAAPAHYAAPAIVKTVAPVAHYAAPAVVKTVAPVAHYAAPAVVKTVAPVAHYAAPAAYTSYAAPAVAYHH
>DanaA
MKKRRITRSVEDSQAGDGDRDGDGLATRFGFRIALLTEAQKQQACHARLLKDLVAPLLALIAGFGMIGTSAAVGYSYTRFEGPVVGPEHLVTVHDGRTVDYVARPEYSFAYGVEDGKTRVLQNRKETRIGDEVRGVYSVVDPDGTLRVVKYTADDANGFQAEVITNGVKTLHGHGSDGDGGAGGGGGGGGVVDNQVRHDSSEGEEEEEEEASPHREKNQYQVHEEYDDGEGDGKDAEKDEEGEEGEEGEGGGDHQEYEGSSEEGYEEADAHSQQEESGEDY
>DanaB
AYLILSQLAIFLVIGACVASDDDAHAHVANQYKKEDGHGKFSYGFDITNGIGAGEAGDEHQVKGEYHFTSKEGKPVKVSYTADENGYHPQGDLLPTPPPTPEAILKALAYIDSHPRWEPRSVHPHSAPQPVHHQPPRPVHPVR
>DgriA
MTQVVKLSLSKFLQPCQGWFLLLLLAHIAYAQHQDYTTPVPILKQIDKHNDDGSYTYGYEAADKSFKIETKYSNGEVYGKYGYVDDQGKVREIEYGASKRGFEPAGSHINVPPPTLTNSNPYPLGPNEIDDGQYREDPAVYYKDQKYNRPIAASKFSLNDFGRGHQQQQPQYAPAPAPARPFYNPAPQYYNPPAPQQRYYQPPAPQPYYAPQQQQQYNGQPEQHHPALRNLNIYTGSYSIDYTGRK
>DgriB
MTTTTTKATATTTFATCCLCFRVTFEVARVEWHLLLLTLSIFSTLTHCSAVGYSYTRFEGPVVGPERLVTVPNAYGGGTHSDYVARPEYSFAYGIEDGQARVLQNRKETRKGDEVRGVYSVVDPDGTLRVVKYTADDANGFQAEVITNGVARLHGHGSDDDGGGGVANVEQQVQHDQANEVGHETDEDEDENEHAAQQEEDDYDDDENAAPQKPNGQYKVHEDQDEGAGEDEGESDGGGEQEVGGDHEEYEGSSEEGYEDAKTHSQQREEDNEDSEEY
>Dgri94
MLIAASLAHDDDAHAKAHETKKQDAHGNFAYSFDVTNGIGAKEEGDEHNHVHGEYHFMSKEGIPIAITYTADENGYQAHGDAVPTPPPIPAAILESLAYIKSHPPHKEEPKSHPASSHGHGKH
>Dgri100
VIQGSYSYTSPEGTPITVRYIADENGFRAEGTGIPATPQYFVGAQTYQQGVINPNLNPYQTPFRQLPQSPTSPFRPVPGQQLTPLQQQQQQQQQQLQQQQRNLANTGQYQPEQGLNSLLSGNLPAQYAGQFGNNLTPQQQQQQQQNLNQQQSLNQQQQQQQQQQQQQQQKDQRNEQQQQALITQQLRGRPNQLVDPSYAYNQYNRRFKKSSKI
>Dgri102
RLFWVLCWCASWISNAAEGQEEVAIIKSLAEQKNDGSYFFAYEGADGSYREEVGIVKRRSNNHVHRHDRADDQDDDDDQVELEVSGVYRYIDDNGQHVEVSYVADKNGFVPMGTHITKEITETAHNAVQALKVQAGKQL
>Dgri103
LALLILGVLISSSVLAAPTTEDIPTVSIIDMQHIKNVDGSYQYSHENSDGTSHQETSVVKNAGTEDEAMEVQGSYRYINENGETVEVSYTAGVDGFVPKGSIINPEITAAAEAAKDLPKPDMNQE
>Dgri104
MFKLVICLFVVASGVSGGPIDRKDVTTEKREIIPLLSFESERNPDGSFKFAYEGGDQTFRQESGVVENAGTDEEALEISGSYRYIDADGQVVEVHYTAGKNGFVPSGTNIAGEITQLAKNAASLPNYTEEQERESRLSQRRARSQSEPEPVIKTETEEKKESAQLTAAEPKPAESQTKTVTVAKAEEKKSEEKTEEKTEEKKPEEKKTEEKKPEEKKAEEKKEEKLSTAVEPKAAVSEVVPVQVVVEQKPVAEKLESDKIESKTA
>Dgri105
YETSNGIRADEAGYLKNPGSQLEAQVMQGSYSYTGPDGILYTITYIADENGFRAEGAHIPTPPPVSPAAAAPRRFFK
>Dgri106
HRNSLYKSKEVASPGYQCAFRSHSVNTMKLIIALSCLLVVAFANEDPKVLKNDAEVNVDSFKYDLELDNSIKATQQGELKDKDSWVVHGENSHKSPEGEDVSIKYSADEYGYHVEAAHPPLPTPPPTPDYILKAIEWIKAHPYVEH
>Dgri108
IISLFLCLIVCAATIEGGIIASHPDELISSPAQYEFQYSVHDSHTGDVKDQFEHRRGEYVIGRYSLIEPDGHRRIVDYSADPLLGFNAQVRREPISILQHH
>Dgri109
LMSVFILGVAAAAAIELSPIYHAPQAHLVKPLLKTIEVEAPAHYDFSYSVRDDHTGDIKSQTETRKGDQVQGQYSLIDADGYQRIVDYTSDAHNGFNAVVRHLMMLKAARAQAIERERERGERERERRRERDNPNTDFIALTTHLKLNTQR
>Dgri10
MAFKFIAFFALIAAASAGLLPAAPVYHAGPAVAHYAAPAPVYHAAPAVAHYAAPAAVAQHVITKAAEEYDPHPQYKFAYDVQDSLSGDSKSQVEERDGDVVRGEYSLIDADGYKRTVQYTADPINGFNAVVNREPLVKAVAAAPVAHYAAPAVAHYAAPAVVKTVAPVAHYAAPAPHYATYAAPAVVKTVAPAYTTYAAHH
>Dgri110
MIGTVWAIEAEPDYGPVAYEFHWSVNDEHTGDIKSQKEQRKDDKVVGQYTIIDSDGYLRTVDYTSDAHNGFNAIVNRTPTDIKIPQPEPKKLIATKLAAPVLPLAPLVHYARPSLKGPAPAHGNYVSVSGPTAQYKY
>Dgri113
KHETRAHDGTTRGSYSYVDGHGHLQSVAYTADPHHGFNAVGTNLPQAPVHNVHAVAPVYAAAHAHAAYVPYAHQAHGIHIPVLTHGGVPVDTPEVQHAKAAHAAAHAAAAHGAHAGHHLYKRSIYGGGWSYGAAPAHVALTHGGVPVDTPEVQHAKAEHYAAHAKALGQAAHAHGAPIETPEVQHAKAAHFAAHAAARSGGHAIAPIAHGGYHVPVIHNGVPVDTPEVQHAKAAHYAALSQASAHGGSSHSSWDDGHYDGRWEGGHDSYATGYAHKGPIHIPVIHNGVPVEPAEVQHARAAHLNAVAAASHGGAAGH
>Dgri115
LLLLALALFGAIHAEYNYDPNNHQSINSINQNLKLTSASNEINSVEQSASSSDEDYRTDYQTNENSQATPNGYDYTTHLDSSDSSAATSTVRGSAPLFAVPLPVQQQRQAEIFAPASYSFNYAVNDESTGDIKEHSETRDGYVVSGSYSLVDPDGYKRTVTYTADNVHGFNAVVTRVPYVLKKLAVVAPSVLLNERSPVGQLSATSSGSATVRGVDNTLRSTSGDSYVIAANERTTGGVYA
>Dgri116
VGSAGQQPGFNSSPSFKPSVTATNKQQPQGPQQSTDSSSLAGFKPRLPTSSGNKPQQQRPISGSFPIRKPRHKTNSLSLRAASISLTESNTPTKTGAAAGLTGDLYKFKYLLDYNGHEETGARNGDKQGNYFAISDDAIAHTVEYIANEFGFQPHITWRKLEGNEATLPDENTLKHYEFKWFNQE
>Dgri119
IFLLSAALGLAYAGSFGPGPYYGGPAGPLQTYAGYGPHHGPQPYVAPAPAPKPVAPEPYDPDPKYSFGYDIQDGYTGDLKSQHETRHGDVVKGSYSVVDPDGTKRTVDYTADPHHGFNAVVRKEPLSYKPLAAPGPAPHALLAGPAPAPALPAVPKAPLPLLSYPYALSHLHRTAPAPAPAPAPAPAPAPGPVVSTAHFHAAYPALAHSPYAQYPAALPASAADPHHAYYHH
>Dgri11
MAFKFVAFFALIAAASAGLLPAAPVYHAAPAPVYHAAPAVAHYAAPAAVAQHVITKAAEEYDPHPQYKFAYDVQDSLSGDSKSQVEERDGDVVRGEYSLIDADGYKRTVQYTADSINGFNAVVNREPLNIVKTVAAAPVAHYAAPAVVKTVAPVAHYAAPAAVYHH
>Dgri120
MVQKICVAFALLACVVIRAAPFHKGATSHASVHLVSHDDHKGSHDHHGHGHDDHHDSHSEYNFKYGVKDPKTGDVKEHSEFRDGHKVTGHYELIDADGHKRTVHYTADKHKGFEAQVHREKVHGHVPVHHGHSGYEGGHVEFEEHSQAEHSGHSGYSGHGHDDHHSHGSEHGHGHGSSSNSYSLKQEHGTGHSHGGAHGGHGHGHEEAHIVYEHDGGHDGGYEHAYAGHEHSYH
>Dgri121
MLLQLSRAAPAVSLLSNNAAQQEQQVARGARQLDRFNHRFPDGSYEFRFELDDGSARYERGYFAYINEVKTLMVVGYYSYRMPDGRYITVFYNADQFGYRQNQ
>Dgri122
FLTALSLMALIGCCLGGFAATYSGFQPGYATYHAAPTVYHAAPAAVYHQAAVAAPVYTKTYAQPLVQHVAPVAPIAPVVRTYAAPAAVAVAPVVKTIAAAPVTPVVKQLELESAPRYEFSYGVHDSITGDVKSQIESRDGGNVVGSYSVLDADGYKRTVTYTADDINGFNAVVHREPVLAARAAVAAVAPVAQVAPVAAVAPVAQVAPIASLPAPIYYPQQQLFQPQQQLFQPQQQLFQPQQQLFQPQEQQPINGNEESEVVEAPQQPDQDPASIDYSEQQQQQQQQQQQVYPQDQQFPPYPAASPGPVDDSDSDVVEARSVQESSSTTAAPPAAVNEENMEQDKKSA
>Dgri127
HNEDGSYTYGYEGADGSFKIETKLATGEVKGKYGYIDADGKVRVVEYGANKYGFQPSGEGITVAPPTLVDESAKEEPDYDEEPVQRPQRPYRVQRPHQQHQPRPQPAPRPQPQPQPQPQPQYVPYQEEEELEPQRRVQYAPQPQSSSVGPTPPRLQVSGAQRTTDVLYSPLQRPARPEPDYSQTQSFGDGPSNVRISRPVYALPPASPAPSSARAQGFLAPASGGRPLLEPVHFGPTQGPIAQPVQQSQLQQQAQRSYQPQHQAQGRAGGSLLDQLARDYALPQGNAQPLHDITFGYY
>Dgri12
IAFALAMLAVAQAAVLRTVAPVAVAPAPVLARTVELEEVDPHPQYSYSYDVQDTLSGDSKGHVEERDGDVVRGEYSLVDPDGFRRTVTYTADSINGFNAVVRREPLVAVAEPLVKAAPVAVAAPLVRSAPVAVSAPLVRSAPLAVAAPIVRSAPVAVAAPIVRSAPLTVSAPLLRAAPLRYTAPAFAVRNL
>Dgri133
MNPLTLVAVLSTMALSAQAHLAAAPAALNYAAPLGAAPYFAPAPLRYAAPAAYAAPLGLAAAPAAYSAPLGFAAAAPYTTPFGYSAPLVQKTFAAAPFAAPLAAGPFAAPVAAPLAAARLAAPVAAPLAAAPFAAAPFAARLAAPVAAPLAAPVAAPLAAAPVAAPLAAAPVAAPLAAPVAPVLAKTEIVDAYPQYRFAYDVQDTLTGDSKTQEETRDGDVVRGSYSLIEADGSRRIVSYYADDINGFNAVVQKDVPVVAAPVPVAPVVAKLRTFAAAPVAAPAPLLAKTFSAPIVV
>Dgri13
MAFQFFAILALVAAVSAGVLPVQQVYHAAPAPAVAYAHGPVAVAHAQPVLAKQDDEYDPHPQYKFAYDVQDALSGDSKSQVEERDGDVVHGEYSLVDADGFKRIVQYTSDPVNGFNAVVNRVPLDHAKTVVKTVAAAPVPLSYHQLH
>Dgri14
MAFKFTILFAACIAVASAGVVPVAAPLAAVAQVEEYDPHPQYTYGYDVKDALSGDSKTQVETRDGDVVQGQYSLNDADGYRRIVDYTADPINGFNAVVRREPLVAAVAAAPVVAAPAPVVHAAPLAAAAPFAYAAAPAPIVKAAPLVAAGPAIVKTQFASPLISYAY
>Dgri15
AGLLPNRAVSSEDTFDAHPRYSFGYDVQDAVSGDVKSQKETRDGDMVKGQYSLNDADGYRRIVDYTADAKHGFSAVVRREPLSAAALVPVVAKQ
>Dgri19
DMAAFRTFSTQDTYKSQLRYGQLASEVQSVKCNSNMHRYTLLFVVVCLVGSVVCQGDQQAQTLRSESDNNGVDKYSFAYETSNGITRNEEGVLQPGTGEESGVLHVQGSTTWTAPDGKKYEITFTADETGYHPTFKQL
>Dgri20
MHSINACVLLGLCAFVFVSSINAAPAPLDDSQQATILRYDNENIGTDGYNFGYETSDGVTRQEQAELKNVGTEQEALSVRGSYSWVAPDGQTYTLNYIADENGFQPQGDHLPHN
>Dgri22
MNYSFTVALAIVVACIFAGVHGAPPAPAAAAEAQVLRFDSEVQPESYKFAVETSDGKTHQEEGQLKNLGTEREAIAVRGFYTYVGDDGQTYTLNYVADENGFQPEGAHLPRPVQ
>Dgri23
MKFLIVFVALFAIALARPDIEVVRQDSDVGPESFKFSVETSDGTKREEEGQLKNAGTDNEYIAVHGSFSYVADDGKTYSVVYTADENGFQPKGDHIPVA
>Dgri25
MKFLIVFVALFAVALARPDVEIVRQNSEVGPESYIFSLETSDGTKKEEEGHLKNAGSENEAISVKGSYSFVADDGQTYVVNYTADENGFQPEGAHLPQVQA
>Dgri26
LAAPAADYQQSVIEHYTSDVQPDGYTFDFRTSDGQMHSASGVLKNAGTENESIAVTGSYSFVADDGQTYTVNYIADENGFQPQGAHLPDNGISH
>Dgri27
MKFLIVFVALFAIALARPEVEIVRHDSEVGPEGYKFAVETSDGTKRGEEGHLKEADSALSITGSYSWVDTEGNTHTINYVADENGYQPEGADVPKA
>Dgri28
MKFLIVFVALFAIALARPDVHTLREESDVGPESYKFAVETSDGTKKEEEGHLKGAGTDDEAISVKGSYSWVDTDGNSHTINYIADENGFQPEGVDVPKA
>Dgri29
MKCTPVIICLSLCLVLCSAAPSADVETVQNNADVKPDGYNFVLETSDGTKRTEEAILKNIGTENEAISVKGSYSYLGPDGVTYTVNFVADENGFQPEGAHIPRE
>Dgri2
LALTTLVSLAVGQNYHQDPKTAAIISEQRYLSGDGKFGAAYTQEDGINFKEETDSDGTRHGSYSYVDPSGQRRTISYTAGKNGFQASGDHLPVAPPAPPQPVPTSGYQPQQQYQPQQQYHQAPQAPQSSFRSNDYGDDGSYDTRYNDPSFGQSQQSYHQPAPQPQYRPAPAPVQPSYQPAPQPTYHQPAPQQQQYQQPQQNYYTTTTPNPHRFSPPGKLSLNRTPDGFTYSFNKV
>Dgri30
MQRSRCISTIGRLRVYSNAAQIKRKPQQDVQNGKRTTDRNDQLTNMLVVGLLVLAAASSSARPQNDVEVLEYESDNIGIGGYKFSYKLSDGTTRTEEATVNNAGTENESLSVRGSVSWVAPDGQTYTINFVADENGFQPEVSQSVGRSVSRSVGQSVSQSVKRVSCIIIVYRIKH
>Dgri31
MKFLIVFVALFAVALAAPTDDAAAQIQRSEADVRPDGYTFNYETSNGIAAQETGQLKNIGTEAEANSVQGSFSWVGPDGQSYVVNYIADENGFQPQGSHLPQA
>Dgri32
FPIGLLLLSLAMTAAVVDEAERQEEVHFNFQTDNGHRRSEDITYKVKVNADKQKISEPNDLSTPKSVEYRGGYSFISADGYEYQVLYKANKNGFQPYVTAHKVKPAKESS
>Dgri33
MNQTTLGVVVGLIACSMMLVLGQPAGYPSSRPPATYLPAKPPAPPAPPKSSYGPPKPPPKPPAPAPPPKPKPPAPPRDSYGPPPSKPGSQYLPPTGNGNGNGGNGGNGDAGGGGGGGEVIPIIKLESKVNTDGSFMYEYETGNGIKAEEMGYLKNAGIEGEEAQTVEGSFSYSSPEGETISLTYIADENGFQPMGEHLPTPPPIPPEIQEALDQIAAGGGCHGCDDNETGDGGGGDGAGYVYRRK
>Dgri34
MKFLIVFVALFAVALAAPGSDGEAQVVRSNSDVGPEKYNYAYETSNGIQAEETGDLQNIGSEHEAISVKGSYSFVGDDGVTYTVNYVADENGFQPQGSHLPVGPQP
>Dgri35
MKFLIVFVALFAVALAAPGSDGEAQVVRSNSDVGPEKYNYAYETSNGIQAEETGDLQNIGSEHEAISVKGSYSFVGDDGVTYTVNYVADENGFQPQGSHLPVGPQP
>Dgri36
MRFLSLAVAALTWLTLANGLALYTNYPYVYTTQGTALVTPTQRQYLSQDALGHYAYGYAEPHSSKQEVRSLDGITRGSYSYRDAAGKLQRVDYTADAAGFHVTATNLPISARSIDAAAQQQPADSVEVAAARQTHLAAHEATRLLLKQAQQQSNPDEQQIDKELQSPVEDTAEVAAAKSNHLKRVAAEQLRNELLSGRSAPVGRSSHVILPVHSVYGYTVPRYYNSGIYY
>Dgri37
MQMQQQFNLYLCLLIAPLATAALLEYGAPPPAGTITQYHTQDEHGQYAYGYTAPLYSKHETRTADGVTHGSYSYVDARGEQQTVNYKADVDGFRVIASSLQQQPNEETPEVAALRAQHLAAHAEAKLRLAGGANLNPVQDTPEVAAAKVAFFKRFEAEKLRNQQLSKTTKTKTILPSRTILSQPLYVLKPASGFIIKYNTLLQTSSSPYREYLPLA
>Dgri38
MQCFIWFMASAGLWSIAVAASSRPIISISRATPLRQGYEEKDTARGFYSYGYSDENAARAEYTTHDGSSRGFYSYVDANGKLQTVKYEAGGGQGFKAEASNLPKAPVDDNKPPLPVTDTAEVEEARQAHLSAIQEARDQEQREQTAQAEQRQEQPQDEKPLSDEDADILERVRAELTSMLEQRQRGLENRNSDEENKKDSAAENNEEIRDRNQDQPSASEQQQQAPAPEQSLQLTNDANDLSMRTVYSLTDLSSSRYLKLSDLQDRSASGSQELRVPVSAYYAYTSPSA
>Dgri39
MAQQLMIVFSALVAVASAVVVPGPGLALPALGAYPGLGYPKLAAPVYPGVAKLAVAKVAAPEPYDPNPQYSFSYDVHDSSTGDVKNQQESRSGDVVQGSYSLIEADGTRRVVEYTADPVHGFNAVVHREGAVVKAAKVLAPAPLLHAPVVAKVPAYGLPAYGAALAPAYHGPALPALPALAPAYHGPALAPAAYSPYGYH
>Dgri40
MALLKSIIISCALVAVIECALVPVNTEFDPHPQYAYAYNVQDAITGDSKSQQEVRDGDVVKGSYSVVDADGSLRTVFYTADPINGFNAVVQRGPVPVPVVAARPALPAAVGPAPFLG
>Dgri41
MAQSVCVLGLALSVAVALPIDSYGPSLIAAPAISYSAPKLLAAPTLVAAAPAVQLTKVAVAEPFDPNPQYSFSYGVTDHKTGDSKQQEESLVNGVVHGSYSLAEPDGTIRKVTYTADKINGFNAVVEKKGVAVVAKPALAVAAVPAITKIAYAAPAYAAHAYAAPAYGLSGGHY
>Dgri43
SLIFGVICLISGCIAGDESGAVITKYTSHISQDGSYGYEFGTSNNIQAAETGVGSSYAEGSVQYIAPDGQPIHLEYTADVNGYQPKGDHLPTPPPIPDYILRGLAYIESHPFQVIQVKK
>Dgri44
LLVASAFIACAYGASLSNDAYATAKSASDIRPDGSYSNNYETSNGIAAQEQGVGGYSASGGYSYYSPEGQLIQVSYVADENGFQPSGAHLPTPPPIPAAILKSLEYIRTHPQYDEAAHQSRNVQQFQQPRQYQQRPDSRRFSNQRKLVG
>Dgri45
MKFARPDSFDANAETREFKSDLQEDGSYSYQYQTSNGIAQQEQGVGGHYASGSSAYYSPDGQLIQLTYTADETGYHPQGAHLPTPPPIPAAILRSLEYIRTHPQQEQRQGNRFF
>Dgri46
QLVVLAAVVFLGTSHSAPSDSADAHAEIRSYVNEIKQDDNSYKYQFETSNGIAQQEQGVGGYYASGSSQYYTPEGQLIQLTYTADENGFQPQGEHLPTPHPIPEAILKSLEWNQAHPEEEVEEHHHGHGGGGHSFGDQGHQFPASGLPYEKKF
>Dgri47
FLLAALLACAAAAPRTEADASIQVTRLESNADPDGNYSYNIEKTDGSAVSETGQAGHSAVGSFSYTSPEGVPVHVSYVADENGFQPQSDLLPVAPPIPFEIQRALEYIEKNPTPEEQEDRLRRQQQY
>Dgri48
QNSSYQFGFDVKDDEFTNYQNRKEVRDGGVIKGSYSVVDSDGFIRTVKYTADPKEGFKAEVIREPTDIVVKIPTPSPPTQLLRAGGHKAQQEYGQAKQQYQHQQQPQYHQYQ
>Dgri49
SNGLETAAASADLVAAPTNYTNTYIYILIKFRLLYDLYKKRLALKDDHQCELDNNRSKMFKLADNIDKNAQIVSEKNDPADADGNYQYSFETSNGIQAQEAGNPNGVSGTVAWVSPEGEQISLQYTADENGYHPVGSHLPVPPPIPDAILRSLQYNAEHPQQI
>Dgri4
FETGNGIHRDETGEFNGGWPHGSLGVRGSYSYTGDDGKQYTVNYKADKNGFHAEGAHLPTSPSLPSADHHQYRSGSSSGGGGAAYHGSSGGYGAQAPSSRYLPPSYRQRRHY
>Dgri50
MICLALIGCACADNINKDAQIRSFQNDASDAEGNYQFAYDTSNGIQVQEAGNTAGVSGAYSYVSPEGEKISLTYTADEEGYHPIGDHLPTPPPVPAYVLRALEYIRTHPPAQQDDQ
>Dgri51
VSSASAENIFKINITPEEAQQYLNSAQLRGVNEIEYAPKTGENPLPEARNEKGEFVYMGRVIDHPEEYVEEHYDAHQYHGQDGLGQYVYGYKDWNQGKNEKRDEAGTVTGSYKYVQPHGRDFIAKYYADRSGFHVEDNRPAHLKQPATKTPAVLKAEEEHFKLWGELAAAAGHSPDPYAAEYQTQEGSYQPSEAETREYVHEEKPYVPGPGETGDPKGFFYAFDYNVPLLRNKAERAELEQLRAVNNKDE
>Dgri52
MSLAQYPVLPRGSPDDPLADPYDDPSYSFSYRTPDQSRSEENDANNRIRGLYSYLDDVGERHSVRYAAGAGTGFEISNAVPDNPVSVGYSSPLYKAPPKTRGKMSVQRGPGGTYKLIAAGPDHRRAESRASDGLVRGTYSFLDDKGVQRTVEYIAGAGIGYRVVQNRIGPGTHINPSVADFRLSDTDFRLANDFGRGAGGSLGGGSGSGVSSGSTTGPSGTSGTSGGAGRGSGGVEAAGGRGGAGGGGGGRGRAGGSGGATDYLKTADGGKDDDNVEDGDDNGLISSSYGSATPSRGKEDRRGYPAGSSQRGSTRYDGGDGGGAAGGGARGGGGGNGNGYREGSSSGSRNRAGTQAGSNASGTRNRHNFIGRGGGGGGGGGG
>Dgri53
LITIFGCCLICALAAPVDIHPSSTMQPVAIIDSGQEKHEDGSYHFFYHGEDGTHREETAVVHNAGTEDEFLEVNGSYSYIDVNGKEIVVHYKADDHGFVPEGGNILPQISEAAKVTSELMPPMPDLD
>Dgri54
MQLQYLIFASALCLSLAYPLDHHYYEHSHGGYEHLAHQEHEPIHDYGHEHQVERISQGEEHGHEQPHYEVEQHHTEDEHVDYYAPPKYAFKYGVNDFHTGDVKSQHETRDGDTVKGQYSLVEPDGSIRTVDYTADKHNGFNAVVHKTAPVHHHEEIHEQHDHHEHHY
>Dgri56
MHTSCSCNSTRVESLSLSLSSLLAACCLLLLAGIACAYINTFGHRCRHQFSLRFRAINAVPIELGHYAPSLLQVHHAPVHAVHAVHAEPVAYPKYSFNYGIKDPHTGDIKSQAEERDGDVVKGHYSLVEPDGSVRHVDYTADDHNGFNAVVHKTAPKIVQHAPVVHAPVLAHAPLLHHY
>Dgri59
MANFMCFVILSLALFATVAVARPGYAVDYYDHPKYAFNYGVADHTTGDVKSQHETRDGDVVKGQYSLVEPDGSIRTVDYTADSIHGFNAVVTKSGPTVHAQALVTKPIVTHKPYLTHYEPQHVAPVAAPVVVAASPAPY
>Dgri5
LILCFVALAFADVKHITDRNEALFKYNPSDIYTLPEDIDEDKPAVLFSGDVMKAKTEKFQSYNSGKKFKLELKTQNGIEVSSVGKLKDDKTFVVSGSYSFTGADGKRYKTRYTADEFGYHPITELDLDLPDPQPLATANQRPAVDPSSLLGNKNRFQFLQQNLNLDQGGPLRGSGQSGDDYSYSAPSGNRNGLSSNGNGYDYSPPAEPSRLYLPTA
>Dgri60
MAFFKSLICLAVLSVASAGVLHGGPALYASGPALAYGGHGHGHQDEGLDYHAYPKYHYNYGVADSHTGDVKSQHEVRDGDVVKGSYSLVEPDGSVRTVEYTADDHNGFNAVVHKTAPTIHHAAPAIHAAPLAVHASPLISHGPSIAHHVAAAPAVPYHGSHAAAVPAYGYATHNAHAHVAHY
>Dgri61
FTDQLLSRFSFLRFVSMQLRILFCLMLLWSQLDARLVRIRRIRRLVGDSERDAQITDYQVSPLDEEGVFKFAFKTSNGIDVQAAGSALETIGIFSYTSPEGVPIETRYIADELGFHVVGKHLPQPPPTPSYILRSLEYIRTHNEDGTLKQHVL
>Dgri62
MLATLLIATCAARPVERTLYYHNQTPDAYGHYSFEFQTSNGITTKGAGNEHGAVGVVQYVSKEGLPITFTYVADDSGYQPGGDHEQPHLRHQLEYIRTHPAVDEPKSRLW
>Dgri64
ASYLSHSGYEHGQHGDNGVGYSIQTHHEAPKKWHSHEHDHHWAQPQANYFVAAAAPQHWAPQHNHHAAAEPNHHPKYQFDYGVKDTKTGDIKQQWETRDGDKVKGGYTMKEADGRTRIVEYTADHHNGFQAVVKHIGHAHQADHGYYGHGHGHGHGHGHATSYVDVKQDTDSKWW
>Dgri65
ASYLSHSGYEHGQHGDNGVGYSIQTHHEAPKKWHSHEHDHHWAQPQANYFVAAAAPQHWAPQHNHHAAAEPNHHPKYQFDYGVKDTKTGDIKQQWETRDGDKVKGGYTMKEADGRTRIVEYTADHHNGFQAVVKHIGHAHQADHGYYGHGHGHGHGHGHATSYVDVKQDTDSKW
>Dgri66
MALAQSPNAPSKCYKNSEWQHQEPTDIITKPSDCESKTMHPFCGVLVFGLLGVGLAAPHGHGHATSYSVLTKHEEPAHKSYAHDGGYGGHGDYGGYGGYEGYGSYDGLGLGYASYSHGYDKYEPHHYPKYKFDYGVKDAHTGDHKSQWESRDGDKVHGSYSLKEADGTTRVVEYTADDHNGFNAVVKKLGHAHHPQVHKSYGHDDIYGAGYGYGHNVAHYGGHGHGHASSYVSVKQIH
>Dgri67
EHPEYAFSYGVKDLHTGDVKSQWESRDGDGVKGHYSVLEPDGSIRTVHYTADAKKGFNAIVKTVGANSHPITETPEGEKSANDDTSQSKINHYSKDQEHIVLSSDIKPLKKPIEDLTHSHPKIPSLIEFKPHARIKQVPMELEPDIRKRLQQARDNYYKEIAAVQKLEEYSQKMQPSYAVQESDWKAVIVNEPNEYRPHYSTSHPHQHPYYDHYKPKELPANYLQQPAVPLQALHTNYASSKQRPLKNPEPISNHIHQKKA
>Dgri6
HNEDGSYTYGYEGADGSFKIETKLATGEVKGKYGYIDADGKVRVVEYGANKYGFQPSGEGITVAPPTLVDESAKEEPDYDEEPVQRPQRPYRVQRPHQQHQPRPQPAPRPQPQPQPQPQPQYVPYQEEEELEPQRRVQYAPQPQSSSVGPTPPRLQVSGAQRTTDVLYSPLQRPARPEPDYSQTQSFGDGPSNVRISRPVYALPPASPAPSSARAQGFLAPASGGRPLLEPVHFGPTQGPIAQP
>Dgri70
KLALGPAGGHDGLYYGAISLGHAAVSPALSYHGALSHAAAAGGGLTHLGAPLADYSHGHGIGPFGAGFNRYAPSVSALSDHAPLTPAAYLKSAPVPQHALLKVLPEKHLEHFDAHPRYAFEYAVNDPHTGDNKHQREERDGDVVKGEYSLVEPDGNVRTVKYYADWETGFHAEVINSRDQGKIVAKRQVAAKS
>Dgri72
EPAKYEFNYQVEDAPSGLSFGHSEMRDGDFTTGQYNVLLPDGRKQIVEYEADQQGYRPQIRYEGDANGAGGAGGAGGAGGQDLGQAGYSSGRPGGQDLGQNGYSGGRPGGQDLGQNGYSSGRPGGQNGYSGGRPGGQDAAQGGYSGGRPGGQDLGQNGYSGGRPGGQDLGQNGYSGGRPGGQDLGQNGYSGGRPGGQDLGPNGYSSGRPGGNGNDNGNGGSDGGRVIIRGRVTGQDGGDGQGYSGGRPSGQNGGNGQDNID
>Dgri73
MLLNLLIQFLGAVTVIQAGLYVPDSDRNTQILKKEVDVAPNGNFNYEYETSNGIAEQRSGMEGATVQGGSSYTSPEGIPISISYVADEFGYYPVGDHIPKVPDYILKSLEYIRNHPYQIKDYYTGELRTVDHNAKAFEVYSRPSTTSEVVHRS
>Dgri74
MLTSNVAYASYLRSLELSQLSKTSSLQKQQQQLRGELNNDDSNLDEDTTILPSSSEDYDSRPQYTFAYDVHDTLTGDEKRQEEKRDGDLVKGQYSLVEPDGTRRIVDYTADDASGFNAIVSKQRLDEHRSVSQSQSQSASSSSSRYNSIEELQSRLTAQAMAEAQAIVDAQQQSHLQLEAQARREAENQARQQAQQLMEQFQQQVQQTAQLRQQQEQQRQEQEQQLRELQLLQEQRDRDQRDREQRDREQRDREQREREQRDREQQDREQRDREQRDREQLRREQERRQSQSQ
>Dgri75
MPAVSPGDDAHAEVLSRTDDVRADGFNSELKTSNGIEQTASGDEHGTIHGSFSWTSPEGLPVNLNYVADENGYQPQSDVLPTSPPIPEAIARALEWIAAHPSTNEEQH
>Dgri76
MPAGSPGDDAHAEVLTRTDDVRADGFSSELKTSNGIEQTASGDEHGSIHGSFSWTSPEGEHVLVNYVADENGYHPEGAVLPTSPPIPDAIVRALDWLSSHPSAEEKHH
>Dgri77
DMQRYFDQRNFRSMRHIENPNDDSYLDAFNQYNEQPANPTQTANVRTKRAERQLPSAPRMLRFDLSDAVEPSQELKQLLRQYQQRALQPAPAPARALTPAPTAPSAPVAAPSSTAKPSNKRSRKPRRLRRSTLNQQPANFKVEMIPFEATDAREPDAITAQHIQRARALDLQREPAPTEVHPSAKQPKRKSKRAKRSAPLQLVKFELADAKTSLPASLQRTGKNLSPTSQLTMEANQNQHQNRTTTQTSQEENMLMSGESAAESKRLYVYKEAPIKAKKSISTLPHEVQKVISHIIKDGNGGKAYIKYLTPQKVDYEHYKAKTISYVPKPTAYIKYMAPKPVEPVHVHIQPVPVVEQLRYVYKPQYAQVYQPPHTIQQPIVVQETPQAVEQVHHTYTAE…
>Dgri79
TPGQPSPPGTPGRTPVPPPRIPPGQPGDDHVHVPGMPFDFEYAVQDPETANDYAHKASSDGDVVTGEYRVQLPDGRTQVVRYTADWKTGYHADVSYEACSPRMELNCQPLSESATSVAQLSKLAQLTDDNKPSAQLREE
>Dgri7
MAFKFVFALAFVAVASAGYVPEAYHAAAPVATYGAPVAVAHKVVVKSDETYDPHPQYRFSYGVDDKLTGDSKSQVEERDGDVVRGEYSLIDADGYKRTVQYTADSINGFNAVVNREPLSVVKTIAAAPVAHYAAPAVVKTVAPVAHYAAPSVHYAAPAVHYAAPAVVKTVAPVAHYAAPAPVAHYAAPAVVKTVAPAYSTYAAPAAHYAAPAAHYATYSAPSVSYHH
>Dgri80
YQAGRAPGHVDHQHTEVSDGSGVIRGAFSYVDPSHQVRTVQYVADENGFHPQLSHKLEDSEAVKAAKQRHFADYNRIAQEHASQHTHGQA
>Dgri82
LDDDYEAEERRKLEIEQEQNQNAQYSFSSKIDDKINDGQIQREETRDGTKVTGSYSYSDGFVFRTVYYEADENGYRVVKEEKQEIGNGPVFNDNGQADVEGSLIGKYSIKLDKTDDEKHYKEATN
>Dgri83
ILISLIAVSCHAQHHNQHQHHSHPNVNNIPRDEKALHRHEDLRETSTWIPILKYNKEQSEDGSYKTEYETGNHIVHEETGFLKDFDTNPNGVLVQHGQYSYQSPEGTVVNVQYTADENGFRATGDHIPTPPTIPEEIQKGLDQIYAGIKLQQERLEQRAKSDPTFAKKLEERRIANQNGQYIGLLENQ
>Dgri84
MYKFACVLCSALLLTYVLARPQDARAAGSGATTTTTQASIIHQDNVNNADGSFNSSYETSNGIRVENIGYLKKIIIPKTETSDGQVIEEHEELVLVQTGSYSYSDPEGNIITLRYVADENGFQPEGDHLPVAPQ
>Dgri85
YLLHDGSEVAQNGNLKKIDKEKTGEAVTGSFKFIGDDGIEYSTYYVADENGYIPAGDHLPTPPPTPESVLKALAYIEKHPYMPNKKKH
>Dgri86
YETANGIKAEETGTVKKATSADTTDVIIVKGSVSYTSPEGELITLNYAADDENGFQPTGAHLPTPPPIPPAIQKALDYLLTLPPSQRRR
>Dgri87
ISCLFVFFLILVACSAQRQYNPYLNNPRYRDTYYKNRDLYNQQRYYDNFYKKYNPNIENGVARAVEQSNEPNHGSGDYSYSYETENGIHGEERGLPFKNDKGEQEEQVYGAYSYISPEGIRVSVKYVADANGFRPIITCE
>Dgri89
AINRSTNTTSNFDSHDLYTSTTTTTTKKPTTTTPRTTTTTTTTTTTARPILFNYDDEGRHKILHQEEIRKKDKYDHAFLTENGIYGEEQAKLHHEGGTHAKGYYEYTGDDGKLYRVNYASNDGGFMPEGEHIPTPPPIPEAIARALKYVEEQHKANGNKPLYDHRGFRINHMTKEIKAQIKSIHLEQMPKELSDQIRMLEHEVELAEEEEAREMEEVLRHNAIQL
>Dgri8
MAFKFVFALAFVAVASAGYVPEAYHAAAPVATYGAPVAVAHKVVVKSDETYDPHPQYRFSYGVDDKLTGDSKGQVEERDGDVVRGEYSLIDADGYKRTVQYTADPINGFNAVVNREPLSVVKTIAAAPVAHYAAPAVVKTVAPVAHYAAPAVHYAAPAVHYAAPAVVKTVAPVAHYAAPAPVAHYAAPAVVKTVAPAYSTYAAPAAHYAAPAAHYATYSAPSVAYHH
>Dgri90
NDGRYRPDPRRVNVRTNVVRSGGNNDGRYVPSNSGRYGGSNDGRYVHVDNKYQHDNRPGGDYSGAAERYVGDKNKFGGAGGAGRGGSGAGAHGVGAHNAGAHASGNGRGGASSIKSRPVAVVDQRANLPQGRGTGVGKGGEAIIRQEAVVQSDGYNYLYETENGILAEESGRIEKQTEADALRSNGYYEYTGDDGLLYRVDYVADENGFVPVGAHIPQEPPHIAKLLDFLRSKGAL
>Dgri91
LQNETLTEANTRIKPDHMQYFVSIYLWLIQFIPRIGVNLLAASDCCSFAAMQDACATARTCHGAHQDITAGAGAPDGTPIRITYVADENGFQPQGDHLPTAPPIPPAIQRALDYIATAPPQPAEQQQSAYTARRG
>Dgri93
MKFVIVLACLLAVAYANDAVVTKEFSEVNPDSFKYEVETSEGIKVAQSGHLKDPETIAVEGSYEYVSKEGKHVKVTYTADELGYHPEHEDATSVDALAKPAASELALPVTETAAEEKTITMEMEKEKVEEEKLTSFEEAMELDDVPSDPPIVSDSEKNIDPSTCE
>Dgri95
KLLNCACFLLFLGLVSAIDPVLLKHVNQQNLDGAGQYKHEIEVDNGIKTSAQGNVNGIQGEYFLPAEDGQPPVRVTYTADSTGFHPHIN
>Dgri96
CFTTISLLVCLAAWTQAEPPVNQYLPPNQSPQAPTNNYLPPTQSYQSPANNYLPPQRGGNGGGSSPSNSYGAPVPQSQYGAPALTGAIFKGQNGGGGGGGYGGNGNNGYGQRDEEQYGPAKYEFKYDVQDYESGNDFGHMESRDGDLAVGRYYVLLPDGRKQIVEYEADQNGYRPTIRYEQVGNGNGNANGRNGGTGGYDSNAQQQQGKFNGYQ
>Dgri97
MKLIIALSCLLVVAFANEDPNVLKNDAEVNVDSFKYSYEFDNSIKADQQGELKGADIWYVTGQNSHTSPEGEQVSIQYQADENGYQVLGANPPLPTSPPIPEAIQRALDYIRDHPSQEDRH
>Dgri98
ALLASLLTLTQAARLDNKYLPPPANAASAGGGVGAGLQGPGGGGGGGFGGGNNGLGGINNGLGGFSGGGGPSRPIGAAPSPPRVPSAPAPPAGGPVIPILSFVNENDGDGNYRFSYETGNGIKAEEEGTVKNKGSANEIPSVMGSYTYTNPEGELVEISYTADENGFVPSAVVQVPQEQEQELMDMEVVREQEDMVVEEEVVVLALEVQEAAAQVALEPEDMEEAVAVVALQEAAVRSVEAQVAVVQEALEREVSEVVPVAEVAQEALVVLEPEVTEVVPVAEVAQEVQEALVVQELEVMEVAQEVPVVVEVREVLELEVME
>Dgri9
MAFKSCLLQFVALVSLIAAVSAGLIPVEHHEQPQLYQAAVPQQQAHVIYQKPHDIHGHAHAHEVYPDDPHPKYNFAYDVQDAISGDSKSQVESRDGDVVQGEYSLDDADGFRRTVKYTADSVNGFNAVVHREPLTHTHHKLVAAAPVAPVQYHHAAPTSVLKTPVSYSAPAYVAPYAAPAHTYNVHQHEPQHQQHHEQHYTTYEAQAPATHDAHNYYHH
>DmojA
VKPVQQPISTVGNAAPRPAVTATQQQQQPTSKTPLGGTQVQQRPQPSGGSLASFIPSKPRQLPSSVKVFYVLCTLTAAAVQPAVAGTKQVQPPSSGSATYTPSKRVKPKFHSLIIIANGLFAANTAPQSTTNKASKSTTSTGAAGSADLSGDLYKFKYLLDYNGHEETGSRNGDKVGNYFAIGDDAVERIVEYIANEFGFQPHISWRKLEGKEASLPAENSLKHYEFKWFNKDTE
>DmojB
MKKRQRTSKQPKATTTTWTTTTTFDSCCLSFRITSTALARVKRQLLGLPVHLLLALVIICSLGGCCSAVGYSYARFEGPVAGPERLVTVHDDYGGGTHSDYVARPEYSFAYGIEDGEARVLQNRKETRNGDEVRGVYSVVDPDGTLRVVKYTADDANGFQAEVITNGVATLHGHGSEAGGPAHVEQQVEHEHDNEVDDEADEAGAEEEEEEEPQRQHKKPAKGQYKVHEHHGDEGDEGGEEEEEGDNEGGGDHEEYEGSSEEGYEDAHTQSKQQEEDDSDEY
>Dmoj100
MDAELTSQLTSKDCTSNAMYKLLLLAALLACAAAAPRPGDEAQITRFDIQADTDGSFSHTAETSDGTVFTEQGVGSQYAKGYFAWVSPEGVPVQVSYVADENGYQPQSDLLPTPPPIPDYILRSIQYIQQHPTPEELADRE
>Dmoj101
MFKIQLVVLVAAVFVSAVQSAPSDSADAHAEIRSYVNELKQDDNSYKYQFETSNGIAQQEQGVGGYYASGSSQYYTPEGQLIQLTYTADENGFQPQGEHLPTPHPIPEAIIKSLEWNRDHPEEDNEGQYNHGHGGNGYGEQANQFLQAPASGLPYEKKI
>Dmoj103
MKFYILTVALLAVAQARPDSFDATAEIRELKSDQREDGSYEYRYQTSNGIAQQEQGVGGQYASGSSAYYDPNGELIQLTYTADENGFHPQGAHLPTPPPIPAAILRSLEYIRTHPPKEQRQGHVRF
>Dmoj104
MFRFLLVASALIACAYAVSDESYAVGNSRSEINPDGSYSYSYETSNGISGQEQGVGGQGASGSNSYISPEGLQVQLSYIADENGYQPQGSHLPTPPPIPEAILRALEYIRTHPQYQEPI
>Dmoj105
MSRTSIILVALCLVASCSAVDESDAVITKYGSQINLDGSYSYEYGTSNNIQGQETGVGGSYAAGSVQYTAPDGQPIQLQYTADENGYQPRGDHLPTPPPIPDYILRALEYIESHPFTRVQLKK
>Dmoj106
ARLLQLLLFLLLLFASCAARPATPHTIYYNNQPPDAKGNYQFEFQTSNGITTKGAGNEAGAVGVVQYVSKEGLPITFTYVADENGYQPSGDHAIKHLERQLEYIRTHPSVDEVQSRRW
>Dmoj107
LLITWLCLALLGSQLDARLVRVRRIRRLVGQSERYAQITDYRVSPLDETGIFKFAFKTSNGINVQTAGSALETIGIFSYTSPEGVPRLGSASM
>Dmoj108
MKCFILAAFLLVSCASAENIFKINITPEEAQQYLNSAQLRGVNEIEYAPKTGENPLPEARNEKGEFVYMGRVIEHPEDYVEEHYDAHQYHGQDGLGQYVYGYKDWNQGKNEKRDDAGTVTGSYKYVQPHGRDFIAKYYADKTGFHVEDNRPAHLKLPATKTPAVLKAEEEHFRLWGELAAAAGHNPDPFAPEYQTGEGAYQPSEAETREYVHDEKPYVPGPEETGEPKGFFYAFDYNVPLLRNKAEREELERLRAINNKDE
>Dmoj109
MDLAQYPVLPRGSPDDPLADPYDDPSYSFSYRSSDQSRSEENDANNRIRGLYSYLDDVGERHSVRYAAGAGTGFEISNAVPDNPVSVGYSSPLYKAHPKTRGKMSVQRGPAGTYKLIAAGPDHRRAESRAPDGLVRGTYSFLDDKGVQRTVEYIAGAGIGYRVRAGNWAEAVVAVGAVLVVVAVVPVVLVVQEQVELVDQVVTVEVVVEGELAAEELAQIT
>Dmoj11
MVQDSKYQMLLLALLILLVQRSTAAPALREYQEPQARTVRLLDRFNHRYPDGSYEFRFELDDGTARYERGYFAIINEVKTLMVVGYYSYRMPDNRYITVFYNADQFGYRQNQ
>Dmoj110
MKFIFQSICLIAALLVCAQADHIDKDAQVLSERSDPADAEGNYAYAFQTSNGIQSQEAGNINGVSGSYGYTSPDGQTISLTYTADENGFHPVGDHLPTPPPIPDHVVRLLEYIAAHPPQ
>Dmoj111
MFKYVLCLALIGCACADNINKDAQIRSFQNDASDAEGNYQFAYETSNGIQVQEAGNPSGVRGSVAYVSPEGEQISLSYTADEEGYHPVGDHLPTPPPVPAYVLRALEYIRTHPPAQKDEQ
>Dmoj112
KLGLGSTGGYYGAISLGHAAVSPALTYQGALSHGAGLAQLGAPLADYSLGHGIGAFGAGFNRYAPSVSALSAQAPLTPAAYLKTAPVAQPALLKVLPEKHLEHFDAHPRYAFEYAVNDPHTGDNKHQREERDGDVVKGEYSLVEPDGNVRTVKYYADWETGFHAEVINSRDQGKIVAKRQAAPKS
>Dmoj114
EHPEYAFSYGVKDLNTGDVKSQWESRDGDGVKGHYSILEPDGSIRTVHYTADAKKGFNAIVKTVGANSHPITESPEGESGPNDDSSQSKINHYSKDQEHIVLSSDIKPLKKPIEDLTHSHPKIPSLIEFKPHARIKQVPMELEPDIRNRLQQARDNYFKEIAAAHKLEEFSQKLQPNYAVQESDWKAVIVNEPQEYRPHYSTSQPHQHAYYDHYQPKELPQNYLHKPAAALQPLHTSYTQSKPRPIKNPEPISNHIHQKKIVHTTPGLKHY
>Dmoj115
MQPFSGVLVLGLLGLALAAPHGHGHATSYSVLTKHEAPVHKSYAHGLIDHGYGYDGLGLGYAGYAGYGGYGGYGHGYEKHEPDHYPKYQFDYGVKDAHTGDHKSQWEARDGDKVHGSYSLKEADGTTRVVEYTADDHNGFNAVVKKLGHAHHPQVYKSYGHGDIYGAGYGYASDLSPYAGYGHGLGHGHASSYVSVKQLH
>Dmoj116
MAQKLTLVCCALLGVAAASYLPHGGYEHGHGVGYSIKTHHEAPKKWHWAPQQEQQHYYVAAAPQQVHHWAPQHHHVAVEEAHHHPKYQFDYGVKDTKTGDIKQQWETRDGDKVKGGYTMKEADGRTRIVEYTADDHNGFQAVVKHIGHAYQPAEHKSYDHSYYGHGHGHASSYVDVKQDTGSKWW
>Dmoj118
MANFVCFVILSLALFASVAVARPGYAVDYYDHPKYSFNYGVADHSTGDVKSQHETRDGDVVKGQYSLVEPDGSIRTVDYTADSIHGFNAVVTKSGPTVHAQALVTKPIVAHKPILSHYQPHVAPVAAPVIVAASPAPY
>Dmoj119
MAFFKSLICLALVSIASAGVLHSGPAVYAAAPALGYAAHGHHHDEGLDYHAYPKYHYNYGVSDSHTGDVKSQHEVRDGDVVKGSYSLVEPDGSVRTVEYTADDHNGFNAVVHKSAPTVHAAPAVHAAPLVAHAPAIAHHVSAAPAVAYGGSVAHHAAAVPAYGYATHNAHAHVAHY
>Dmoj12
YETSNGIRADEAGYLKNPGSQLEAQVMQGSYSYTGPDGVLYTITYIADENGFRAEGAHIPTPPPVSPAAAAPRRFFK
>Dmoj120
MLTLVLLSLLAQLLSLLGLCLVGALGDAVDLRVSSTTTATAAVGIVDSGQEKHDDGSYHFFYQGEDGSHREETAVVHNAGTKAEFLEVSGSYSYFDGDGKEVEVHYKADDHGFVPEGNNILPQISEAAKLTSEQQQPAESVLVTDYIKPPNYK
>Dmoj13
MFKPTICLFVLAVASGAVSGASIGGKLINDVTTEKREIIPLLSFEVDKKPDGSFRFQYEGGDRSYREETGSVSNAGTDDEAIEVKGSYRYIDADGQEVVVHYTAGKNGFVPIGTNIPVEISNLAKAAADLPEYTEEQQRADRYNQRRARSKSEEQPVEAAKTLVAAEPVQAEAAVPAESVQTETAVAADAAQTKTVVAAEPVPAEAEAVVAAESVKTETAVPAETVKTKRLVTAEPVQSETVVAAESVKTETVVPAEPVQTKTLVATEPIVAAESVKTETVVAAESVKTETVVPAEPVQTKTLVATEPVVAAESVKTETV
>Dmoj14
MFKFLPLFVLAVLAVAQALPVSEKEEVVPILNSEVSKSEDGSYRSSYESGDGTKREEEAHLVNAGTDDEALEVKGSYRYLNEFGETVEVFYTAGVNGFVPYGSIINPDITAVAEAAKDLPNAVDSELESK
>Dmoj15
AVGSFREQVGIVRLYKNHLRSADDEDVHSAVAAAAVADDNNNDNDDDDDMELEVLGAYSYIDSDGKQVEVSYVADKNGFVPVGTNIPKEISDAARNAVQSLE
>Dmoj16
CLVFCVLIAVGHAQLPNAPFQQTPFQQRQLQQQQQPQQPQPPPPPFQRQRQQPPGQGLFPVQANPLNPLSPLNPLTPNPYSRYNQYTQQNYVPITAYQNDLNLDGSFSYGYAAADGTTAQAQGYVKNLGYGEGVEAQVIQGSYSYTSPEGTPITVRYIADENGFRAEGTGIPATPSYFVGAQPYQQGVINPNLNPYQTPFRQLPTGAQGFRPGQQLTPQQQQLQQQQQQQQRNFPNSGQFQPDQPFNSLLSGNLPAQYAGQFGQPLGGNLTPQQQQQQQQNLNQQQQQNLNQQQQQNLNQQQQQKDPRNEQQQQALITQQLRGRPNQLVDPFGYNQFNRRFKKSSKQ
>Dmoj17
ALLTTLALTHAARLDNKYLPPPANAASAGGGVGAGLQGPGAGGGGGGGGFGGSNNGLGGINNGLGGFSGGGGPSRPIGGAPAPRPAAPAPPAGGPPIPILSFVNENDGDGNYRFSYETGNGIKAQEEGTVKNKGSANEIPSVMGSYTYTNPEGELVEITYTADENGFVPSGAALPTPPPIPEAIAKALAAQGISPLPVVVQVVMVLEPEQELALVAMEEAAVEVEVVVVAQVVPDLTVEPVVVQALEDMAAVLVLAEAPVEAVLELADSVVGLAEPVAVEALEAVPVALELVVMVVVLVVVEALVVEVLVAVLEQVDLAEVLVERVVVEALDVEAVLELADLAVVLVEP
>Dmoj18
MKFFIAFACLLAVACAYENVDVITDARNLDIDSFQTEYKLSNTIESQQSGKLNGENWVVSGQNSYVSPEGENVFIQYVADENGYNVVKANPPLPTPPAIPEAIQRAIEYIRAHPIPENQN
>Dmoj19
MHKYLFLIVALLFAVSSAVDDDAHAKAKEVHKDDGHGNFAYSYDITNGIGAQEVGDAHNNVQGQYHFTSKEGVPIQVSYTADENGYHPHGDSLPTPPPTPEAILKALAYIEAHPPKEEQK
>Dmoj20
MLNHKFLLLLVVLLCASFSFTHADVKELEPVPIKHVNQQNLDGAGQYNHEIEVNNGIRASAKGNVNSVQGEYFLPGEEGPIRVTYTADATGFHPHIN
>Dmoj21
VLIALFAFSCHAQHHNQHQHQQQQHHAHLNANNIPRDEKADHRREDQRETSTWIPILKYNKEQSEDGSYKTEYETGNNIIHEETGFLKDFDTNPNGVLVQHGQYSYQSPDGTHVNVQYTADENGFRATGDHIPTPPAIPEEIQKGLDQIYAGIKLQQERLEQRAKSDPGFAKKLEERRLANQNGQYIGLLEN
>Dmoj22
MYKFVTVLCSALLLTYALARPQDARAASSITTTTTPASIIQQENVNNADGSFNSSYETSNGIRVENVGYLKKIIIPKTETSDGQVIDEHEELVLVQTGSYSYSDPEGNIITLRYVADENGFQPEGDHLPVAPQ
>Dmoj23
MKLILICALLVAVTCAEDQVDFITNKSNVEYNGKFYYQYELLDGSKAIQNGELKKIGEDQYGEAVKGYFSFPGDDGKEYAISYTADENGYRPVGNHLPTPPPTPESVLKTLKYLAEHPYQPSEKQL
>Dmoj24
YETANGIKAEETGTVKKATSPDSTDVIIVKGSVSYTSPEGELITLNYAADDENGFQPQGAHLPTPPPIPPAIQKALDYLLSLPPAQRRR
>Dmoj25
TYCLFVLALVLVACNAQRQYNPFRDNPRYRELYYRNRDLYNQRLYYDQFFKKYNPYIASAQARIVEESNEPNTGAGSYAYSYETENGIHGEERATPVYIGNDQQEEQVEGAYSYISPEGLRVGVKYLADANGFRPVITCEYFAFSANASNYKFVCFSDDGTNAALYANQQTPANVVYTRQ
>Dmoj26
STTTTTTKKPTTTTPRTTTTTTTTTTTQRPILFNYDDEGGHKILHQEEIRKKDKYDHAFLTENGIYGEEQAKLHHGGGTHAKGVYEYTGDDGKLYRVNYASNDRGFMPEGDHIPTPPPIPEAIARALKYVEEQHKANGDKPLFDHRGFRINHMTKDIKAQIKSMHLEKMPKELSDQIRMLEHEVELAEEEEARELEELRKKN
>Dmoj28
AANAGRYRGGNDGRYVPGDDGKYRGGNDGRYGGNNDGRYVHVDNKYQHDNRPGGDYTGGNDPYRGGKDKFGAGGGAGRGGGGGGGGGAANAANGANANGRAGAGAAAGAGAGAGAAKKPSLPRPVPVVDQRPNLPQGRGTGVGKNGWLILRQEGAVDTDGYNYLYETENGILGEESGRIEKQTEGDALRSKGYYEYTGDDGLLYRVDYVADENGFVPAGEHIPKVPEHIPRLLAYLKAQGAL
>Dmoj30
MAKPKPKRDSLCCKRCKTRQLSSVFCLTVVTHLIFCQLLTIAAVLLCKVHARPQGPATEPIKIIRQEQEVNFDGSYKYGYETENGINVEEEGYLKNAGTDNAGPVAQGFFSYTAPDGTPIRITYVADENGFQPQGDHLPTAPPIPPAIQRALDYIATAPPPPADQQSAYTARRG
>Dmoj31
MLVCLAAWTQAEPPVQNQYLPPNQSPQAPSNNYLPPTQTYQSPANNYLPPQRGGGGGGSAPSNSYGAPLPQSQYGAPALTGAIFKGQNGGGNGGYGGGNGNAGYGQRDEEQYGPAKYEFKYDVQDYESGNDFGHMESRDGDLAVGRYYVLLPDGRKQIVEYEADQNGYRPTIRYEQVGNGNGNGNGRNGNGGYDSNAQQGKFNGYQ
>Dmoj32
LTDEELELERQQNENAQYSFSSTINDDINDGSMDREETRDGKKVTGKYSYSDGFVRRTVHYEADENGYRVVKEDMEVIGDGPQFNPEGQADVAGSLIGQYSIKLDNSDTKQHYKDIRQ
>Dmoj33
MFKIVMLCAVIGLVAAVHHPIEHKPLPRRPLPVPVPHPVPVHHGDESHAETLSRKDDVRADGFDSSLETSNHIVRSESGDVHGNIHGSFSWISPEGEHIDIKYVADENGYQPSGAAIPAIPEQIARSLAWIAAHPHVPEVHNVHHPNIHH
>Dmoj34
MISVILGVACGSPLKSPIFRSLARPPTRVGVPQVRSDDVSAVVLSRTDDVRPDGFDTSLETSNSIRGAASGDAYGNIHGSFGWVSPEGVPVSLTYVADENGYQPQGDALPTPPPVPIEIQRALAYIAAHPPAPEGQIVRKTIFG
>Dmoj35
MFKLVLICAVIGLAAASPVGPLSDDVHAEVLSRKEDVRADGFDAVLETSNHITRSEVGDVHGNIQGKFGWISPEGEHIDVVYVADENGYQPKSEWLPTSPPIPEAIQRSLDWLAAHPHVPEH
>Dmoj36
MFKLVLICAVIGMAVALPVGDESKAEVISRKDDVRPDGFDASLETDNKISRSESGDVHGNIQGSFSWVSPEGELIEVKYVADENGYQPSSASLPVAPPIPEAIQRSLEWIAAHPPAPEH
>Dmoj37
MFKLVLICAVIGMAVALPVGDESKAEVLSRKDDVRPDGFDASLETDNHISRSESGDVHGNIHGSFSWISPEGEVIEVKYVADENGYQPSSASLPVAPPIPEAIKRSLEWIAANPPAPDRKN
>Dmoj38
MFKIVLICAVIGMAAAVGIVVSDESKAEVLSRQEDVRPDGFEALLETSNSISRKESGDEKGNIQGVFSWVSPEGEKIEVSYVADENGYQPKSDSLPTPPPIPDEIERALKWIAANPPAPDSKN
>Dmoj39
VLICAVIGMAAAVGIVVSDDSKAEVLSRKEDVRPDGFEALLETSNSISRKESGDEKGNIQGVFGWVSPEGVKVEVSYVADENGYQPKSDSLPTPPPIPDEIERALKWIAANPPAPGSKI
>Dmoj40
MFKLVLICAVIGMAVALPVSDESKAQVISRKDDVRADGFDASLETDNKISRAESGDEKGNIHGSFSWVSPEGELIEVKYVADENGYQPVSASLPVAPPIPEAIQRSLEWIAVNAPKLDRKN
>Dmoj41
MFKYLLVVALIGLVATVDLDEKAETLERKDDVRPDGFNILLKTSNGIEIVQSGDEHGNSKGTFSWVSPEGVPVSLTYVADENGYQPQSDLLPTPPPIPAEIQRALEWIAAHPSKEQL
>Dmoj42
MKQFFILVVCALGASRADVSHLHLATTPEPHAPASPYVFSYQAGRAPGHVDRQHTEVSDGSGVIRGAFSYVDPKNQVRTVQYVADENGFHPQLSHQLEDSAAVKAAKEKHFATYNRIAQEHASHIPGQASVAAAPRGSAAVIHATQKHLNAFERIAAEHAAIGAQQKAQRLALAAQSQYSEIDNGQYHP
>Dmoj43
QPAPPGRNGGSRPAPPAGPRNIPGQPGDDHVHMPGMPFEFEYAVQDPDTANDYAHKASSDGDVVTGEYRVQLPDGRTQVVRYTADWKTGYHADVSYEGEAQYPQGPAAGGRGGGGGGGAGGYKY
>Dmoj44
MQRYFDQRNLRSMRHIDNPMDDSYLAAFNQYNEQPASPALLAHSRPKREERQLPTAPRMLRFELSDAVEPSQEVKELVRQHRDRSLKAPTKPPTPPSSTTKPPASNAANHKKSRKPRRSRRSAGHRQPANFKVQMIPFEASDAREPDTITAQLISRGRALDVQRQPAAAAAEKPAEKPAAKTQRKQVRKPKRSKRSAPLQVLKFELSDAKTSLPAALQRSGKQLSGLLTMETQAMPANQSQVQMPSTQQTRVDDNLVMSGEAAAESKRMYIYKEAPVSHLKAKKSLSALPHEVQKVISHLIKDGNGGKAYIKYLTPQKIDYEHYKAKTVSYVPKPAAYIKYVAAKQAEPQVSQVPQVQVHIQPVPVVEQLRYVYKPSYAAPSIAQPIVVQEQAPVEQVH…
>Dmoj46
MALLVKAKADSVANPRTRTVLQVLAMAMVVVVHRAATAHQARVKDRAVSVADPPIHMVRRHRELAQPVLVVPVVQEPAKYEFNYQVEDPPSGLSFGHSEMRDGDFTTGQYNVLLPDGRKQIVEYEADQQGYRPQIRYEGDANGGAGGAGGPGGQDLGQNGYSSGRPGGQDLGQGGYSGGRPGGQDLGQNGYSGGRPGGQDLGQNGYSGGRPGGQDLGQNGYSGGRPGGQDLGQNGYSSGRPGGQDLGQNGYSGGRPGGQDLGQNGYSGGRPG
>Dmoj47
MDFKLLLLALALIGIAKADYAVNNNNNNNNIDKNNNNNDNNYNNGKLNINDVNSLEQSASNSVEDYQTDYQATRTTAENSQATPAGYDYNAQLGNSNSAVAQGASASVPLFPQPLPVLHEPRQPEIFPPASYSYDYAVNDQSTGDIKDHRETRDGYSVRGSYSLIDPDGYKRIVTYTADDVHGFNAIVRRVPYVLKKLAIASSNVQLDDRSPVAQVSVDQAAIESLDNSLKAISADSYVNAVNNRDPNGGLYA
>Dmoj48
IQLVCVTALIQAAYIPDSDRNTHTLHNELNVDPDGSYSYAYETSNGITGKQSGLGGIAVQGGSSYISPEGTPISISYVADEKGYYPVGDHIPKVPDYILRALAYIRTHPYQVRDYYTGELKTVAHDAEAFKVYERDIQEPTTPRTRPSVTPKVVHLTHAPPTQR
>Dmoj49
FLTALSLLALSGSCLGGFAATYSGFHPGYATYQAAPAVYHAAPAAVYQQAVAAPVYKSYAVPSPFVKAVAPVATYAAAAPVAVPAPAPAAVVKTVAAAPLAPVVKQVELESSPRYDFSYGVHDSLTGDIKSQVESRDGGNVVGSYSVLDADGYKRTVTYTADDLNGFNAVVQRVPLVAARALPVATRALPVATVAAAPVAHLPAPIYYPQAQQQQQQQQQFFQQQLFQPQQQQVNIEQESEVVEAPRQPEQEPAPVDYSDVQQQQQQEQQQQQQQQQQQQQVYPQDQQFPPYPSASPAPVGDSDSDVVEARSAQESSSTTAAPAAAAEEENKRNQDNKSA
>Dmoj50
MATKISIAFAFALLTIVLVRAAPFHGGHDGHGGHGGATSHASVHLVSHDDHHDGGHHGGGGDHHHGGHHGGHHGDHHDSHAEYHFKYGVKDPKTGDVKEQSESRDGHKVTGHYELIDADGHKRTVHYTADKHKGFEAQVHREKVHHHVPVHHGHSGYTGGKVEFEEHSVSGHSDYSGHGHEHYHSHGHEGGHHGSSSHGFSLKQEHGHGHGHGHGHGHGHDAGHGHDAGYEHSYGGHEHSYH
>Dmoj51
SGLLIGVCLLICNVANASFLRPIELSQLTKSSSLQQQEQQQQLRDLDNDDSSLDEPTTILPNSSEDYDSRPQYTFAYDVRDTLTGDEKRQEEKRDGDLVKGQYSLVEPDGTRRIVDYTADDASGFNAIVSKQRLDERLSTAQASSSSSSSSSASTSSRYNSSGRSAATIAIAMEAEARIESENQARLQSQQLMEQFQQQVQQTAQLRQQQEQQRLQQEQQLRELQRLQEQREREQREREQREREQREREQREREQRERAQRERELRDREQREREQREQERRQQQERRLSQNQNQNQNRLLERLNSQQQTLLLPNSNQLL
>Dmoj52
MNIVTITLILCAATAIAEAGIIVGHPDELISSPPQYEFHYSVHDSYTGDVKDQFEHRRGEYVTGRYSLIEPDGHRRVVDYSSDPLLGFTAQVRREPISILSRH
>Dmoj53
MFSLVSVFVLGVAAAAAIELSPIYSSPTAHLVKPLLKTVEVEAPAHYDFSYSVRDDHTGDIKSQTESRKGDQVQGQYSLIDADGYQRIVDYTSDAHNGFNAVVRREPLGQKIIKAAPIAKIVSPLPLAYAQPKLLAAPKLSLGLYQ
>Dmoj54
LMSAQLDFGSHLKDSNTDCLTSSATETKTGTELELKYEIETLRLSCLSYLFCICLTLSSVAVWAIELRPDLESGPVAYEFHWLVNDPHTGDIKSQKETRKDDKVVGQYTLIDSDGYLRTVDYTADDHSGFNALVRREPTDIKIPQPEPKKLIAAKLLAPLTPLVHYAPKAILKSAEPSEGNYVSVSGPTAQYKY
>Dmoj56
MAFKFTILFAACIAVASAGVVPVAAPLAAVAQVEEYDPHPQYTYGYDVKDAISGDSKTQVETRDGDIVQGQYSLNDADGYRRIVDYTADPVNGFNAVVRREPLVAAAPVVAAPAPVVRAAPVVAAPAPLAYAAAPAPIVKAAPLIAAGPAIVKTQYASPLISYAY
>Dmoj57
MAFQYLAILALVAAASAGVLPAQQLYHAAPAPAVAYAHAPVAVAHAQPVLAKHDDEYDPHPQYKFAYDVQDALSGDSKSQVEERDGDVVRGEYSLVDSDGYKRTVQYTSDPENGFNAVVNRVPIDHVKVVKAVAAPAPLPVAYHH
>Dmoj58
MLGVAQAAVLRTAAPVAVAPAPVLAKTVELEEIDPHPQYSYSYDVQDNLSGDSKGHVEERDGDVVRGEYSLIDADGFKRTVTYTADSINGFNAVVRREPIVAVAEPVVKAAPVAVAAPLVRSAPVAVAAPLVRSAPVAVAAPLVRSAPVAVAAPLVRSAPLAVAAPLRYTAPAYTVRNL
>Dmoj59
MAFKFIALFALVAVASAGILPAAQVYHAAPAVATYAAPAAVVKTIAPVAQHVITKAAEEYDPHPQYKYAYDVHDSLSGDSKSQVEERDGDVVRGEYSLVDADGYKRTVQYTADPINGFNAVVNREPLVKAVKTIAAAPVVAHYAAPAVVKTVAPAYHTYAAPAPVAHYGPAVAYHH
>Dmoj60
MAFKFFALFALVAVASASILPAAQVYHAAPAVATYAAPAAVVKTIAPVAQHVITKAAEEYDPHPQYKYAYDVHDSLSGDSKSQVEERDGDVVRGEYSLVDADGYKRTVQYTADPINGFNAVVNREPLVKAVKTIAAAPVVAHYAAPAVVKTVAPAYHTYAAPAPVAHYGPAVAYHH
>Dmoj61
FVALVSLVAAVSAGLIPVEHHEQPQLYHTGVPQPQHVIYQKPHDIHAHAHAHEIYPDDPHPKYNFAYDVQDAVSGDSKSQVESRDGDVVQGEYSLDDADGYRRTVKYTADSVNGFNAVVHREPLGHIHHKLIASASAAPAQYHQSAVLKAPVAYAAPTYAAPTYAAPTYNVHHEHEPQQQLQHHQQQHQEHYATYESAAPASHAAQDYYHH
>Dmoj62
MAFKFVFALAFVAVASAGYVPAAPVATYGAPVAVAQKVVVKSDETYDPHPQYRFSYGVDDKLTGDSKGQVEERDGDVVRGEYSLVDADGYKRTVQYTADPINGFNAVVNREPLVKAVAAATVAHYAAPAVVKTVAPAYHTYAAPAPVAHYAAPAVHYAAPAVVKTVAPVAHYAAPAAHYATYSAPSVTYHH
>Dmoj63
MAFKFVFALAFVAVASAGYVPAAPVATYGAPLAVAQKVVVKSDETYDPHPQYRFSYGVDDKLTGDSKGQVEERDGDVVRGEYSLVDADGYKRTVQYTADPINGFNAVVNREPLVKAVAAAPVAHYAAPPVVKTVAPAYSAYAAPAVIKTVAPAYSTYAAPAVVKTVGPAYSTYAAPATHYAAPAVHYAAPAVHYASPAVVKTVAPVAHYAAPAAHYATYSSPAVAYH
>Dmoj64
HNEDGSYTYGYEGADGSFKIETKLATGEVKGKYGYVDADGKVRVVEYGANKYGFQPSGEGITVAPPTLVDESTKEEPDYDEEPVQRPQRPYRVQRPQQQHQPRPQPAPRPQPQPQPQYVQYEEEEPEPQRRVQYAPQPQSPSVGPAPPRLQVPGAQRTTDVLYSPLQRPARPEPDYTQSQSFGDGPSNVRVSRPVYALPPASPAPSSARAQGFLAPASGGRPLLEP
>Dmoj65
FIVHGLLLLALAAHMAYAQYKDYTTPVPILKQIDKHNDDGSYTYGYEAADKSFKIETKYPNGEVYGKYGYVDDQGKVREIEYGASKRGFEPAGSHINVPPPTLTNNNPYPLGPNEIDDGQYREDPSVYYKDEKYNRPIAASKFSLSDFGRGQQQQPQQPQYAPAPAPARPYYNPTPQYYSPPTPQPRFYQPPAPQPYYAPQQPQQRPYAGLPEQHHPALRNLNIYTGSYSIDYTGRK
>Dmoj66
IFLLSAALGIACAGVIGPGPYYGGLGGPLHTYAGYGPHHGPPQYAAPAPKPVAPEPYDADPKYSFGYDIQDGYTGDLKSQHETRHGDVVKGSYSVVDPDGTKRTVDYTADPHHGFNAVVRKEPLAYKPLAPPAPAPHALLPGPAPELPTQQHTQTHIQ
>Dmoj67
LIAAVLLISTASASWHGAVSTQYQHLDPHSHTYSYGYADSNSQKHETRAHDGTTRGSYSYVDGHGHLQSVSYTADPHHGFNAVGTNLPQAPAVPHVAPVYAAAHSAYVPYAQHPHGIHIPVLTHGGVPVDTPEVQHAKAAHAAAHAAAAHNAGHHLYKRSIYGGGWAYGAAPAHVPLTHGGVPIDTPDVQAAKAEHYAAHAKALGQVAHAHGTPVETPEVQHAKAAHFAAHAAARSGHAIAPIAHGGYHVPVIHNGVPVDTPEVQHAKAAHFAALSQASAASSSHSSWDDGRYD
>Dmoj68
MFRFLALTTLVTLAVGQNYHQDPKTAAIISEQRYLSGDGKFGAAYTQEDGINFKEETDSDGTRHGSYSYVDPSGQRRTISYTAGKNGFQASGDHLPVAPPAPPQPVPTAGYQPQSQYQPQPYQAPAAQPSYRSNDYDDGSYDPRYNDPAFGQQQQSYQQPAPQPQYRPAPVQPAYNPVPQPAYQQPAPQPQYQQPQPQSYYTTTTPNPHRFSPPGKLSLNRTPDGFTYSFNKV
>Dmoj7
LVLCFVALALADVKHLTDRNLDLFKYNPGDIYTLPEDIDDDKPAVHFIGDVMKAKTEKLQNFNAGKKFKLELKTQNGIEVSSVGKLKDDKTFVVSGSYSFTGADGKRYKTRYTADEFGYHPITELDLDLPDPQPLAPAAPKPASDLSSLLGNKNRFQFLQQNLNNEQGPLRGSGQSGDDYSYRAPGNRNDNVYGNSPDYGNLGNPFGPANGIGYEYLPPAEPSRLYLPTA
>Dmoj71
MNPLTVVAVLSTLALSAQADFAAPLAASPYFASPALRYAAPAAYSAPLGFAAPAAYSAPLGLAPAAYGAPLAYSSPLVAKTFAAAPVAAPLAAAPLAARYAAPVAAPLAARFAAPLAAPVAAPVAAPVAAPLAAPVAAPVAAPVATEIVDAHPQYKFAYDVQDTITGDSKTQEESRDGDVVRGSYSLIEADGSRRIVTYYADSINGFNAVVQKDVPVAAPVAPVAPVVAKLKTFAAPAPVVAAPAPLFAKTLAGPIVV
>Dmoj72
MFTQTLCVLGLVLAVAVAVPIDSYGPSLISASAISYAAPKLLAAPAISYAAAPAISYAAPKLLAAPALAVSKVAVAEPYDPNPQYSFSYGVTDQKTGDSKQQEETLVNGVVHGSYSLAEPDGTIRKVTYTADKVNGFNAIVEKKGVAVVAKPALAVAAVPTIAKLAVPALPAITKIGYAAPTYVASGYGAHY
>Dmoj73
MALLKTLIISCALFAVIDCALVPAVPVNTDFDPHPQYAYAYNVQDAITGDSKSQQEVRDGDVVKGSYSVVDADGSLRTVFYTADPINGFNAVVQRGPVPVPVVAAAPRPVVPAAPFLG
>Dmoj74
MAQKLLLVVVSALVAVSNAVVVPGPGLALPGYPSLAAPVYPKLAAPIYPGLAKVAVAKVAGPEPYDPNPQYSFSYDVHDSSTGDVKNQQETRSGDVVQGSYSLIEADGTRRIVEYTADPVHGFNAVVHREGVAVKAVAPVAKVLAPAPLLHAPLVAKLPALPALAPLGPAYGPALAPAYRPALAPAYSPLAYH
>Dmoj76
MHRFICLLATVVAASWSLAAGSTSRPIIKITRTAAPSVQRGYQEQDTARAFYSYGYSDENAARAEYTALDGTSRGFYSYVDPNGELQTVKYEAGGRDGFKAEGTNLPKAPVDDKKPPLPVNDTAEVQQAREAHLNAVREAQQAEKQQQQQQQQEQEKEQQQSGEERLSDEDADILERVRAELTSMLAERQRGEAQQKNQKEEATAAKENNSQEEEADRQQERQLERQRERQSEQERELERERERKQERERKQKTKQERERTQTQAIPRPREQRLKQSSDANDMRLRTVYSLEDL
>Dmoj77
MQPLNLSFYLCLLLAPLRAALGGSLLDYGAPPAAGTITQYHSQDEHGQYAYGYTAPLYSKHETRTADGVTHGSYSYVDARGERQTVGYTADAAGFRITSSSLQQQPNKETPEVAQLRAQHLAAHAEAKLRLAGGSSLSPVQDTPEVAAAKVAFFKRFEAEKLRHQLTKPVIKAAIQPSYNIISQPLYVYRPASGYVYKYNSLLKAAPPTRAYLPVA
>Dmoj78
MQFLVLSLVASSLALAQGLAVYSSYPLVYTAQGSAVVTPTQQQYQTQDVLGQYAYGYAEPHSSKQEFRSIDGITRGSYSYRDAAGKLQTVDYRADDQGFHVAATNLPQQFRAVSSSGGDISAATAAAAANNRADAVEVAAATTRHLAAHEAARLHLAQAQQSGGAQSVGHSGVGLPLPVADTAEVAAAKSIHLKRVASEALRNELISGRSVPSTSSHVILPVHSIYSIPRYYSSGFYY
>Dmoj79
MKFLIAFVALFAVVAHLNAAPVQEAQILRSESDVGPENFNYAFETSDGTAAQAQGQLNNVGTENEAISVKGSFTFVGDDGVQYTVNYIADENGFQPQGAHLPVA
>Dmoj8
FDTGNGIHRDETGEFKGGWPHGSLGVRGSYSYTGDDGKQYTVNYKADKNGFQAEGAHLPTSPSLPNDHRSGNSAGGYHGGAYHGSASSVLPPSSRYLPPGYRQRRQY
>Dmoj80
MKFLIAFVALFAVVAHLNAAPLSAQQQADVQILRLDSDVGPENFNYAFETSDGTAAQAQGQLNNVGTENEAISVKGSYSFVGDDGVQYTVQYIADENGFQPQGAHLPVAPVA
>Dmoj81
MERTTLWIVLLIGLHVAAAKPAGYPSARPPATYVPAKPPAPKPKPKPPSSSYGAPKPPPPAPAPKPAYGAPKPAPPPAPAPKPTYGAPPKKPPPAPPRDSYGPPPSNPNQNYLPPSNGGNGDGAGGGGGGEIIPIIKLESKVNTDGSYMYEYETGNGIKAEEMGYLKNPGVEGAEAQVAEGSFSYSSPEGESISLTYIADENGFQPQGDHLPTPPPIPIEIQEALDKLAASGGCHDCDDDGGDAAPGGYVYRK
>Dmoj82
VQLSVALLLLSLAWAEEAEERQEELHFGFQTENGYHRSEDITYKVKVNPDQQLTEQPESESTPKSVEYRGGYSFISADGYEYQVLYKANKNGFQPYVTAHKVKSAKDKA
>Dmoj83
MKFLIVFVALFALAVAAPAQSDDVQVLRQDSNVGIDNFQTSLELNNGIKQQAEGQLKQISNEESAIVVRGSYSWVDPSGQQHTITYIADENGYQPQGADIPVAPVA
>Dmoj84
MLVAALLLLAAASCSARPQNDVEIVEYESDNIGIGGYKFSYKLSDGTTRTEEAVINNAGTENESLSVRGSVSWVAPDGQTYTINFVADENGFQPEGAHLPK
>Dmoj85
MKCALAIVCLGLCVALATAAPTNDATIVSQAADVRPDGYTLQLETSDGTKRSEEAILNNIGTEDEAISVKGTYSYVGDDGVTYQVNFVADQNGYQPEGAHIPKV
>Dmoj86
MKFLIVFVALFALAVAAPAQSDDVQVLRQDSNVGIDNFQTSLELNNGIKQQAEGQLKQISSEESAIVVRGAYSWVDPSGQEHSITYIADENGYQPQGADIPVAPVA
>Dmoj87
MKYTIAIVFAALLAVVLAAPLDNSQDAKILRLESDVQPGGYKFGWETSDGQKHDEEGVLNNAGSENEAISVRGSYSFTAEDGQVYTVNYVADENGFQPEGAHLPNVPISH
>Dmoj88
MKFLIVFAALFALAVAAPVDVVVERQESDVQPESFQNSLKLSDGTVIESQGHLQNVGTEQESLVVKGSFSYVADDGVTYTVSYIADENGYQPQGAHIPIA
>Dmoj89
MKFLIVFVALFALAVAAPAEVEIVRQVLDVQPDSYKEETVLSDGTSSQSEGVLNNVGTEQESLAVKGSYSFVADDGVTYTVNYIADENGFQPQGAHLPVA
>Dmoj90
MKYSYAFAAALVCLACVSVQAAPPAAQEEAQVLRYDSDVQPESYKFSLDTSDKAHYEEGQLKNVGTDHEAIAVRGYYTYVGDDGKTYTVKYVADENGFQPEGDHLPRAVQ
>Dmoj91
MIRPKMLGLIILMVSSICIWHYAEALPSGSKSQVFGNSKCMFRRSYETIDGISRQETAELKHAGTDLEAIAVQGSIHWVEPNGVHYELSYLADENGFQSRAKQQAKQLPLPKSDPITDLMC
>Dmoj92
MHSINACAFVLCAFALASSSLAAPLDDSQQATILRYDNENIGTDGYNFGYETSDGVTRQEQAELKNAGTEQEALSVRGSVSWVAPDGQTYTLNYIADENGFQPQGDHLPHN
>Dmoj93
MQGSTLFFVVVCLAGSCVLALPRPDDAQAEVIRLETDNNGVDKYSFNYETSNGIVRSEEGVLKPGVGDAEGVLSVSGSSSWTAPDGKKYEITFTADETGYHPTIKLVA
>Dmoj95
MKYFAAIALLFAAVQAVPIELGHYGPSLVQVHHAPVLAHAVHAEPVAYPKYSFNYGIKDPHTGDIKSQAEERDGDVVKGQYSLVEPDGSVRTVDYTADDHNGFNAVVHKTAPKIIAHAPIVHAPVLSHGPLLHHY
>Dmoj96
MQLQYLILASALCLSLAYPVDQHHYYEESHGGYEHLAHHEAAPIHAYGQHQIERISLGEEHGHEIPHYEVEQHHTEDEHVDYYAPPKYAFKYGVNDFHTGDVKSQHETRDGDTVKGQYSLVEPDGSIRTVDYTADKHNGFNAVVHKTAPVHHHEEIHDLHEHHY
>Dmoj97
QNSSYQFGFDVKDDEFTNYQNRKEVRDGSVIKGSYSVVDSDGFIRTVKYTADPKEGFKAEVIREPTDIVVKIPTPPPATQLLRAGGHKAQQDYGQAKQQYQPQQQQQPQYHQYQ
>Dmoj98
MAFIKSLICLAVVSAASAGVLHGGHGLYAAGPALAYASHGHPDEGIDYHAYPKYHYNYGVADTHTGDVKSQHEVRDGDVVKGSYSLVEPDGSVRTVEYTADDHNGFNAVVHKTAPTIHAAPLVAHAPAITHHVSAAPAVAYGGSLAAAVPAYGYNAHAHLGHY
>Dmoj99
MFRLLLIVSALIACAYARPLDEARATGDVTSNIDPDGSYSYSYRTSNGISGQEEGVGGQRVTGSYSYNSPEGKLIKNSYIADENGYQPIKI
>DmojD
MKFIVFACFLALAFADVPVTVKEYNEVNPDSFKYEWATSDGSNIQQDGVLKDPHTILVKGSYEYVSKEGKVIKVTYTADENGYKPVIIQQ
>DpseA
MANTSTVNLLLSVSVAVLLLQCLSLSAAASAAPQSHMERQADHRGVRLLDRFDNRYPDGSYEYRFELDDGTARYERGYFALIDKVKTLMVVGYYSYRMTDGRYITVFYNADQFGYRQNQSITPQVYPNLPRSIEVPMASSGTPGLRSQS
>DpseB
VLTVVSLLAIAGSCSAGFAATYAGYHPATYATYQAPAAVYHQPYAAPVYHHVAPVLAKTVVPAAPVYAKSYALPAPIVKAVAPVAVAAPLVKTIAPAPLHTVVKQVEVESAPRYDFSYGVHDSVTGDIKSQVETRDGGNVVGSYSVLDADGYKRTVTYTADDINGFNAVVQREPFVAARSAPVVSLPAPIYYPQQTQIHQQQLFAPQQVVAEQHGEVVEAPAQPELEPTPVDYTDGQDQQQQQQQAQQDYPQDQQFPPYAPASPAAAAADNNDDSDVVEARSAAPAVNANTTSTVAPAPVNEENRGDDKKTA
>DpseC
MFKFVLIASLLATVVLSAPSTSTAARRALYADTQPFRSDRTSFQIDQDEEDRLELERQQNENAQYSFSSNIDDQINDNQNTRTEERDGGTVRGSYSYTDGFVKRTVHYIADKDGYRVLKDEMQDIGDGPQFNPDGQADVEGSLIGKYSIKLDKSDEDKHYKDIRA
>DpseE
LLLALCLSHVLAAVTTVRPYKFGFTIDEQQHRAEQRDERGIVMGEFGFITADGIYHVTVYATDEEGKFRILSMKSYPYAGPIAPKTVAAPATSTPRAPQPSALPKYNFNTEACSGCFLKKSPASGSPKTEIRTLSQPLAPSSSVFPLASAPEGKLTPSRLQTGSQDYGLNVQLPFRQSIAQTIEVASRLGQSHSHSPAPTQHNTNTNTNTNGNTNSYTNTYTSTYAPTTNPGPLKKRIEVGLDLAMTTYTTSKAAVTGHVISQMQNSKTPSSNTKVDYDVGIFRTGEKVSSSPSNALNYATTAAATFAPLNIKLDADAVRQASALVAGIKAPLSLADQAIVPPAPIPANQVKIFAAAPTSEKSSPFTSAVSHSNVPLASNVVHQTHPAAFPSPAAAHPA…
>DpseF
MKIQRQLFLVVATVAFCGGIAQAQQQQGGVDPAYLRQYYQQLQQQQQQSSQGAETPIYEQNSEQTQQYVNAGQQIRLKDTVAEQIRAQQQQGYVAPAVRDYLQQPQPSLEHALWFRSPLQYQSQQQPQSVYRQSVQAAPAPPPRRVQQQQPAYQAPSLLGKGQQKLSLQQQQQQRQQQQQEEEEYDDQQQQQFAYGLLMRKLLHIRYHISHNPSEFGFNWGQSALSGNETGIKQNSSYQFGFDVKDDEFTNYQNRKEVRDGSVIKGSYSVVDSDGFIRTVKYTADPKEGFKAEVIREPTDIVVKIPTPPPATQLLRAGGHKGQQEYSPSHSHSPGKQQYQHQQQQQPQYHQYQ
>DpseG
FRVNGPKIHRKMDLAQYPVRPRGSPDDPLADPFDDPSYSFSFRTPDQSRSEENDSGNRIRGLYSYLDDVGERHSVRYAAGAGTGFEISNAVPDNPSSVAYSSPLYKAPPRTRGKMSVQRGPAGSYKLIAAGPDHRRAESRAPDGLVRGTYSFLDDKGVQRTVEYIAGAGIGYRVVHNRIGPGTHINPSVADFRLADTDFRLANDFGRGAGGGLGVATGSASGGSGSGPSGAGVGGGGGGGGRGRAGSRTGATDYLKPSGGNRGGGGAGGRDEGEAADGDGAAENDLGLDDNGGGNQDDDIGLSSGSSGSSSFRGKEDRRGYPAGSSQRGSTRYDAERGGGGAVGGAGGRGGTRTGGGSSVGGGATRQGGGASTRINASGTRNRNRFSGGSSERGGGGGG…
>DpseH
HCAYAQYQDYTTPVPILKQIDKHNDDGSYTYGYEAADKSFKIETKYANGEVYGKYGYVDDQGKVREIEYGASKRGFEPAGSHINVPPPTLSNTNPYPLGPNEIDDGQYREDPAVYYKDQKYNRPIAASKFSLGDFGRGQQQQPSYAPAPQPAPQRPYYNPTPQYYNPPAPQPRYYQPPAPAQNYYGQQQQPQQFHPALRNLNLNTGSYSIDYTGRK
>DpseI
MFRYMLVASAVLACAYAAASYNTDASAYVVKNSADIQPEGQYTYQYETSNGIAAQESGLGGYQATGGYSYYSPEGQLVQISYVADENGYQPQGDLLPTPPPIPAAILKSLEYIRTHPQYQEPQQQYQQVQQQQYRSPARFQNKRVYG
>DpseK
MHCFIWTTILALLAVASAANVPRLRNDDQTEARASQQRRYQEQDTARAFYSYGYSDDTAARAEYSSRDGSSRGFYSYVDADGKLQTVRYEASRGQGFKAEASNLPQAPIDEGKPPVDTEEVQQARSAHLNALREAREEALAASLREESERRQRKEEQDSRTRANSNESEERNLSDEDANILERVRAQLTAMLAERQRSNNLLKINDDQEDQQKRLEQRLQDQEKRQDQRRDEQESAEEEQRQSDRNRDREPTTSDRQAEEDARLRTISSLADLSSGSYLKLGDLQDRLSSGDLRVPVGAYYSLVSPSAKYSVTTPTELRTLRPVALSRSLLVSKRN
>DpseL
MAFFKSLICLAVLSVASAGVLHGGAGLYAAAPAIYAGHGHQDEGIDYHAYPKYHYNYGVADSHTGDVKSQHEVRDGDVVKGSYSLVEPDGSVRTVEYTADDHNGFNAVVHKTAPTIHHSAPAVVAHAAPVLAHSAPLLSHGPSIAHHLSAAPAVPYGGSLAHHAAVPAYGYATHNAHAHVAHY
>DpseN
MSKIVSQEAILCPAYTLPLIILLLQHVVVLVAAASVLMAGVRVLALPSDSADAHAEIRSFVNELKQEDGSYNYQFETTNGIAQQEQGVGGYYASGSSQYYSPEGQLIQLTYTADENGFQPQGEHLPTPPPIPEAILKSLEWIRNHPEENDEYEHHDHGHAHGHGAEQGKQYLQQEQSRQLPVGPLLAPVSAPAAVSGLPYERKI
>DpseP
MKCFILAALLLATAASGENIFKINITPEEAQQFLNSAQLRGIGDIEYAPKTGENPLPEARNEQGQFVYMGRVIEHPEEYVEEHYDAHQYHGQDGLGQFAYGYRDWNQGKNEKRDETGKVTGSYKYVQPHGRDFVATYYADKSGFHVEDNRPAHLKLPATKTPAVLKAEEEHFRLWGELAAAAGHNPDPYAAEYQQEGRYQPTEAETREYVHEEPAYVPGPEETGEPKGFFYAFDYNVPLLRNKEERAELERLRAVNNKDE
>Dpse100
MISVLLQLFCLALIGCVCADNINKDAQIRSFQNDASDAEGNYQFAYETSNGIQYQEAGNPNGVRGALAYVSPEGEKISLSYTADEEGYHPVGDHLPTPPPVPAYVMRALEYIRTHPPVAVQKDQ
>Dpse101
MFKLTICLLAAVLVAYVHADHIDKDATILSEKNDPADAEGNYANSYDTSNGIQAQEAGNANGATGSYSYTSPEGERIEVTYVADENGFQPSGAHLPTPPPIPEAIIRALEYIAAHPPAQE
>Dpse102
MKRRRVTTETGAGAGAGTRFGFRVASGKMARACHTLLGLIVGLGMIGVCSAVGYSYTRFEGPVAGPERLVTVHNGRTDYVARPEYSFAYGVEDGKTRVLQNRKETRNGDEVRGVYSVVDPDGTLRVVKYTADDANGFQAEVITNGVKTLHGHGDAEGGSSGGGGGASVDEQVRHESAAGDEEEQDNGHYKVHEDYDEADGDGDGEDKEKEKEKEGGGDEDEEGGGDHQEYEGSSEEGYDEADAHSQQQESSEEY
>Dpse104
MKYFIAIALLFAAAQAIPIELGHYGPALVHHAPVLAHAVHAEPVAYPKYSFNYGIKDPHTGDIKSQAEERDGDVVKGQYSLVEPDGSVRTVDYTADDHNGFNAVVHKTAPKIIHHAPVVHAPILAHAPLLHHY
>Dpse105
YLIFASALCLSLAYPLEHQYYDESHGYEHLAHHEPEPIHEYGQHHQIERISLGEEHGHQEQAHYETHEHEDEHVDYYAPPKYAFKYGVNDFHTGDVKSQHETRDGDTVKGQYSLVEPDGSIRTVDYTADKHNGFNAVVHKTAPVHHHEELHEHHY
>Dpse106
MWRSLLTIASLLLAAPASTLAGRLSQRYLPSPQPQASQLHYHGVSGQGHARPAAVHGAGAGAGAVAPSGYQRQQQQQQPQIPIVRSDYQSDANGNYNFGFDTGNGIHRDETGEFRGGWPHGSLGVRGSYSYTGDDGQQYTVNYKADKNGFHAEGAHLPTSPSVPAAHAQAPAGGPAGRGAGGSSYGGAYRGSASSHVQAPNTRYLPPGYRQRRHY
>Dpse11
MFKILLVCALAALVAANENAEVKELINEVNPDGFKTVVSLSDGSASQASGDVHGNIDGVFEWVSPEGVHVRVAYKADENGYQPSSDLLPVAPPIPEAILKSLAWIQAHPSKE
>Dpse12
MFKILLVCALAALVAANENAEVKELINEVNPDGFKTVVSLSDGSASQASGDVHGNIDGVFEWVSPEGVHVRVAYKADENGYQPSSDLLPVAPPIPEAILKSLAWIQAHPSKE
>Dpse13
MVFAVLGLAAAVAPVSRSDDVHAEVKVLSSDVRADGFDTDLVVDNSIQQAASGDIHGNAHGSFSWISPEGEHVDIKYVADENGYQPQGSVLPTPPPIPEAIVRALAWLEAHPQAPEHGVHH
>Dpse14
MFKFVMVFAVLGVAAAGVAHVPHPQVPHPVGRSEDVHAEVKSEHSDVRADGFDADLLVSNSIQQASSGDVHGNIHGSFSWISPEGEHVEIKYVADENGYQPVGAVLPTPPPIPEAIARAVAWLEAHPQAPEPVHHSHH
>Dpse15
TLIFALAVVLVSCSEDDRNAELLKSQNLQNLDGAGQFQHEIETSNGISVKAKGNVNGIQGEYFLLGEDGKQIRVTYTADATGFHPKSTDQQIK
>Dpse16
MFKYLAFILLVAACTATDDDAHAHVEKQYKKEDGHGKFSYGYDITNGIGAGEAGDEHQVHGEYHFTSKEGLPVKVSYTADENGYHPHGDLLPTPPPTPEAILRALAYIDAHPHKEEPRPAHPHSQPRLVHSQPAHPHPTNPHGPRHH
>Dpse17
MALSAQAGLVAPLGGPLAAAPFGAPLAYTSPLGASPYFAPAAYSAPLGYSAPLVARNYAAAPLAGPFAAPFAAPVAAAPLAAPVAAPVLAKNVVAAPLAAPVAAPVAAPLAAPVAAPIATEIVDAHPQYRFAYDVQDNLTGDSKTQEETRDGDVVRGSYSLIEPDGSRRIVTYYADDINGFNAVVQKDVPVAVAPVAPVLAKTIAAPVAPVVAAAPAPVDVGEEFWKLSPHENVARMRLKLEPQLYPNKHENAANLRDNATSAYDAKEISEFDSTIKNAVVRDFLADDESSQLEEELRQLIDSQSQQDVALEKLVMSQD
>Dpse18
MFAQTLLVLGLALSVAVAIPIDPYGSSISYAAPAVSYAAPAVSYAAPAISYAAPKLLAAPAISYAAPAISYAAPKLLAAPVAVAKVAVAEPYDPNPQYSFSYGVTDHKTGDSKQQEETLVNGVVHGSYSLAEPDGTIRKVTYTADKVNGFNAVVEKKGVAIAKPVLAVAAVPAVTKIGYASGPGLSLGGHY
>Dpse19
MALFKITIICCALFAAIECGLLPVGAPINTEVDPHPQYAFAYNVQDAITGDSKSQQEVRDGDVVKGSYSVVDADGSLRTVFYTADPINGFNAVVQRGPVPRPVLPAPLAAPLLG
>Dpse2
AGGGSGGPGGSGADYDNDEPAKYEFNYQVEDAPSGLSFGHSEMRDGDFTTGQYNVLLPDGRKQIVEYEADQQGYRPQIRYEGEANDGGASGPGGQNLGADGYSSGRPGGNGNGGRPGGQELGQNGYSGGRPGGQDLGQNGYSGGRPGGQDLGRDGYSGGRPGGQDLGQNGYSGGRPGGQDLGASGYSGGRPGGQDLGQNGYSGGRPGGQDLGAGGYSGGRPGGQDLGQNGYSSGRPGGNGGNAGSDGGRVIIAGRVTGPDGSDQGQGFSGGRPGGNSNGGRQIG
>Dpse20
MAQKVILVLSALVAAAMAVVVPGPGLGYPAYPSYPGLGGPALLPKLAAPVYPALAKVGIAKVAAPEPYDPNPQYSFSYDVHDQSTGDVKSQQESRSGDVVQGAYSLIEADGTRRIVEYTADPVHGFNAVVHREGAVVKAVAPVAKVLAPAPLLHAAPLVAKLPAYGPALAPAYGHALAPAYGHGLAPAYGHALGPAYGPALPKLALPALSPLGYH
>Dpse22
YYGAISLGHGGVSPALNYQGLLTHGTHGSLSHGGLGLGLGGLAHGGLSYAPITSSHLDASLSGYDHGVGGIGPLGAGFYRYAPSVPALSAHAPLPATAYLKSAPVAQPALLKVVPEKHLEHFDAHPRYAFEYAVNDPHTGDNKHQREERDGDVVKGEYSLVEPDGNVRTVKYYADWETGFHAEVINSRDQGKIVAKRQTAAKS
>Dpse24
EHPGYAFSYGVKDLHTGDVKSQWESRDRDGVKGHYSILEPDGSIRTVHYTADAKKGFNAIVKTVGANSHPITEETPEGSNQVNDDTSQSKINHYSKDQEHIVLSSDIKQQKRPIEDLTHSHPKIPSLVEIKPHARIKQVPMELEPGIRDRLQQARDNYYKEIAAAHKLEHDYAHKLEHDYSQKLESDYAKKLQQPSYAVQEGDWKAVIVNEPKEYRPHYTTSPPQSQAQPQPHHQHQHPYYDYYKPKEVPHNYIHKASVAQQSLHTSFSPSKPRPSIPEPISNHIHQKKVVHTTPGLKHYKYKGVSK
>Dpse25
MNYFCCGLLLGLFVAGSLAAPHGGHATSYSVLTKHEGPVHKGSGYGYGYGYDHDLTSAYGGVYGHGYPSHGYSGYEKHEPHHYPKYQFDYGVKDAHTGDQKSQWETRDGDKVKGSYSLKEADGTTRVVEYTADDHNGFNAVVKKLGHAHHPQVYQKGYGHGDIYGADYGYGHDVAHYGGYGHGGHGHASSYVSVKQLH
>Dpse26
MAQKLTILCCALLGVTAASYIPHGGYEHGHAVGYSIQTHHEAPKKKWDDHQEHHQWAPAPQHSHHWEAAPQHSQHQWAVPQAHHQWAAAEPQEHQKWTSHHAEEPKHHPKYQFDYGVKDTKTGDIKQQWETRDGDKVKGGYTMKEADGRTRVVEYTADAHNGFQATVKHLGHADHFEHKQQDHGYAHGHGHATSYVDVKQDTSSKWQDKSSKWW
>Dpse27
MAAKLFVLLSLAVVAQAEYNYNEKAATAVNTLEQSSPSSGEDFLSDYHTPSNNALNSQATPDGYDYVPPRTNQFAAGGSSSASVHASNLLQSAANAASASAALLPSPLPVLRQHQEPEVFPPASYSFNYAVNDESTGDIKEHSETRDGYVVRGFYSLIDPDGYKRTVTYTADDVHGFNAVVNRVPYALKTVAVAVAPSVVPAIALDERSKLQTVDITRSSGASSVESDGSEGSGSGSGAFSHDSYANAPRGLDASGGPYA
>Dpse28
KPGPPGRPAPGPRPPAPPGQPRNIPGQPGDDHVHMPGMPYEFEYAVQDPETANDYAHKASSDGDVVTGEYRVQMPDGRTQVVRYTADWKTGYHADVSYEGEATFPQGPQPGARGGGGGGGGAGGYKY
>Dpse29
LQQYASKYAFGYRIRDFHTGNDFGHKQNRDFHGVTRGQYHILLPDGRIQNVIYHADDTGFHADVSFEGGTKH
>Dpse3
MFKIALIIALFLVAVTWAADESQATITKYENEIKNDGSYNWEYGTSNGIQAKESGVGSAYAAGSVAYTAPDGQNIQLEYTADENGYQPKGAHLPTPPPTPDYILKALAYIEAHPFTRIQLRT
>Dpse30
MHSFNLCLMIATATSLVCGSPLLEYGAPPAGDSVSQYHTQDEHGQYAYGYMAPLYSKHETRTADGVTRGTFSYVDARGVTQTVDYVADTEGFRVSSSLSQQQANEETPEVAALRAQHLAAHAQAKLRLAGGDTYAGSVELPQPVQDTPEVAAAKVAFFKRFEAEKLRNQLLSEKQINRVIAPSIPVRSQPLYVYQPLTGFVYNYHQSKSKAQAKTQTPSRDYLPVV
>Dpse31
MKYPLLLLGFLSAAHGLALYAASYPFVYSAGGSAVFTPTQQQYISQDALGQYSYGYSEPLSSKQETRTLDGTTRGTYSYRDAAGKRQTVDYLADARGFHVAATNLPKAVIPRELAAGRSASHGVQHPVSVHHPLEHPHPVEHHHPVEHHAGHIVEHPSVIGTGRIAVQGIAHSVGHHPIVYPHPVEHHHSAEHHPAEHHPVEHHSGHVEHHPVDITGRSAEHHSIVHHPAEHHPAEHHTAEHHSGHVEHHPVDITGRSAEHHSIVHHPAEHHPAEHHPAEHHSVEHHSGHVEHHPVDITGRSAEHYPAVHHSAEHHPAEHHPAEHHPVEHHS
>Dpse32
LQRLLFVGCLIGVGLVGAQDYQDYQENTPRTSPVRLRPSNQAEVPRPTPVPILKQINKHNEDGSYTYGYEGADGSFKIETKLATGEVKGKYGYVDETGKVRVVEYGANKYGFQPSGEGITVAPPTLVDETAKEEPDYADEPVQRPQRPYRVQQQRPQPRPQPRPQPQPQPQYVQYEEEEVEPQPQPPRRVQYAPQPQPQHQQHHTSVGPAPPRLQVPGAQRTTD
>Dpse33
MAFKFVFALAFVAVASAGYAVPQVYHAGPAVATYAHAAPVAVAQKVVVKAAEEYDPHPQYRFSYGVDDKLTGDNKGQVEERDGDVVRGEYSLIDADGYKRTVQYTADPINGFNAVVNREPLVKAVAVAPVVKTIAAPVAHYAAPTHYAAPAVVKTVAPAYHSYAAPAVVKTVAPVAHYAAPAQYTSYAAPAPVAHYAAPAQYTSYSAPAPVAHYAHAAPAVTYSAPAGHYSTYAAPAVSYHH
>Dpse34
MAFKFIFALAFVAVASAGYAVPQVYHAGPAVATYAHAAPVAVAQKVVVKAAEEYDPHPQYRFSYGVDDKLTGDNKGQVEERDGDVVRGEYSLIDADGYKRTVQYTADPINGFNAVVNRVPLEHVKTVVKTVAAPAVAHYAAPAVVKTVAPAYHAYAAPAVVKTVAPAYHTYAAPAVVKTVAPVAHYAAPTHYAAPAATYTSYAAPAVAYHH
>Dpse35
MAFKLVALVSCCLAAASAGIIPLEHHEQQQPQHVLYQAQPQHQPQHVLYQKAHDIHAHGHEVYPDDPHPKYNFAYDVQDALSGDSKSQSESRDGDVVQGEYSLDDADGFRRTVKYTADSVNGFNAVVHREPLAHVHHKVVAAPAAVQYHHAPTAVIKTPVSYAAPAPTYAAPTYAAPAYTAPAYTAPAYTSHHEQQQQLQQEQEHQHHYATYETPAPAHAAHEAHEYYHHQ
>Dpse36
YDQERTQIPYQRPKILIQNALPFQFIALFALIAAANAGLLPAAQVYHAAPAVATYAAPAVVKTIAQPVLAKAAEEYDPHPQYKYAYDVQDSLSGDSKSQVEERDGDVVRGEYSLIDSDGYKRTVQYTADPINGFNAVVNRVPLEHVKTVVKTVAAPAVAHYAAPAVVKTVAPAYHTYAAPAVVKTVAPAYHTYAAPAVVKTVAPVAHYAAPTHYAAPAATYTSYAAPAVAYHH
>Dpse37
MACKIVIALALFAVAAQAAVLRTVAPVAVAPAPVPVLAKTVELEEVDPHPQYSYSYDVQDSISGDNKGHVEERDGDLVRGEYSLIDADGFKRTVTYTADSINGFNAVVRREPIVAVQAEPLIKAAPVAVAAPLVKAAPVAVAAPIVRSAPLAVAAPVLRSAPLAVASPIVRSAPLALSSPLVRSAPLAVAAPAPILRTAAYSTPLRYTAPTYTIANL
>Dpse38
MAFKFFAVLALVAAVSAGVVPVQQVYHAPAPAVAYAHAPVAVAHAQPVLAKHDDEYDPHPQYKFAYDVQDALSGDSKSQVEERDGDVVHGEYSLNDSDGYRRIVQYTSDPINGFNAVVNRVPLDHVKTVVKSVAPVAVAAAPLPVAYHQHH
>Dpse39
MAFKFVVLFAACIAVASAGLIPAAAPLAAVAQVEEYDPHPQYTYGYDVKDAISGDSKTQVESRDGDVVQGQYSLNDADGYRRIVDYTADPINGFNAVVRREPLVAAVAAAPAPVVRAAPVVAAAPVAVRTAAYAAAPAPLAYHAAPAPLAYAAAPAYAPAPLSYAAAPAPIVKAAPLVAAGPAFVKTQYASPLISYAY
>Dpse4
MSLFGVLAVMQQQLAVRAAAYIPDSDRNTKTLQNDLQVERDGNYRYAYETSNGISATQEGLGGVSVQGGSSYTSPEGSVISVSYVADETGYHPVGDHIPKVPDYILRALEYIRAHPYQVKDYYTGELKTVAHDAAAFNVYTRNIQDQTTPRSRPSSTPKTIYLTHPPTLSDAPTRRPLRQRQNDSRRR
>Dpse40
IAFFVAFVAVVQAGLLPVKSVGSEDTFDAHPQYTFNYDVQDGETGDVKSQSESRDGDVVRGQYSVNDADGYRRIVEYSVDAESGFNAVVRREPLSSATAFVARPAAPVKLQPLKKLPVLKPHSQASAVVHRSFGPASTVIHHAPVTHHVVHHAAPSQAIISHHVPHPQHISYVF
>Dpse42
MANILCFVILSLALFASVAVARPGYALDYYDHPKYAFNYGVADHTTGDVKSQHETRDGDVVKGQYSLVEPDGSIRTVDYTADSIHGFNAVVTKSGPTVHAQALVAKPIVAHKPILSHYEPQPHYVNHVAPVAAAPLVVAASPAPYGMNTYRMLKLFRRHANYLNNQYRKLRPDEDDADDDDLGVDYYAAY
>Dpse43
MAFGYLLLCLRLWLFLQIAHTQRVMATYIESYNDYGHNHDEERLHYSHQYHISDPKSQVHILHREQRHGDHVLGTYSHLEPGGHIRSVHYEVRGPHQGFRAVIQQRTAHSRVHQSLEFRRKQPSRPLALAEPVAFVV
>Dpse44
MFKILIISLALCLVTVVLSAPVDHVTSTTQPPVAILESSNEKHEDGSYNFSYLSEDGTHRREEAVLRNPGTDNEYLEISGSYSYFDANGQEVTVTYKADDHGFVPEGGAILPQISVAAKQVSQLVAQPDLEYAKPPKP
>Dpse45
MYKLLLLAALLGCALAAPINDDTITKFLSNADTDGSYGYSVEQASGIAFGEQGQGGIGARGSYSYISPEGIPVQVTYEADENGFRPQSELLPTPPPIPEAILQSIRYIQEHPTPEELADRAVRAQQI
>Dpse46
MSKIHVVVLVAAASVLMAGVRVLALPSDSADAHAEIRSFVNELKQEDGSYNYQFETTNGIAQQEQGVGGYYASGSSQYYSPEGQLIQLTYTADENGFQPQGEHLPTPPPIPEAILKSLEWIRNHPEENEEYEHHDQHDQHDHHGHGHGHGAEQGKQYLQQGQSQQLPVGSLLAPASAPAAASGLPYERKI
>Dpse47
MNKFLILVVATLALACAQARPDAYDAAAETREYKSDLKEDGSYNYQYQTSNGIAGQESGVGGYYASGSSAYYAPDGQLVQLTYTADENGYHP
>Dpse48
METQLVPFRWQLLIVVALLMSLAKARPQGPSGEPIPILRQEQEVNFDGSYKYSYETGNGINVEEEGYLKNAGTDDAGQVAQGFFSYTSPEGIPIRITYLADENGFQPQGDHLPTPPPIPPAIQKALAYLATAPPPPQEQPSGGFNNRRG
>Dpse5
MAQTFFIVVVLLGLAAIRAAPFHGHEHHQGGASSHASVHLTSHDDHQGHHEEAHHDDHHDSHAEYDFNYGVKDHKTGDVKGHSESRHGHKVTGHYELIDADGHKRTVHYTADKHNGFQAHVQREKLYDHHQVAVEQHGHGHGHGHGSGYEGGHVEFEEHSAQSGHGHEEYSHGHEGYSHGHGHSGGGGGSHTSGYSLKQEHGHGHGHGISHGHGYH
>Dpse50
MWLRITVGCFTRIGCHVGFLTDFLLQIALLLACVAGALAQNDGRYRPPPAAVRATAGDGRYKGGNDGRYRGGNDGRYSGASDGRYVHVDNKYEHDDRAGGAYTGDRNRYVGDKNTGGGAGRAGAGAGAGSGSGARPGGGAAGAAGAGATKKPQPRPTIPPPPAVVDVTANLPKGRGTGEGGNGWAIIRLEDDVEQDGYHYLYETENGILAEESGRIEKLAEDDGLRSKGFYEYTGDDGILYRVDYTADDNGFVPSAAHLPTPPPPPPYVAKLLAYLEENAKKKK
>Dpse51
MPQPYTHVTDHRELGAYHHVPYPYDGGYGPYAGLNLPYVHDAKPYNHDLYTSTTTTTTKKPTTTTKRTTTTTTTTTTTPRNILYNYDDEGRHKILHQEEIRKKDKYDHAFLTENGIYGEEEAKIHHTGGTHAKGYYEYTGDDGMLYRVNYASNDGGFMPEGDHIPTPPPIPEAIARALKYVEEQHKANGGAQFDHRGFRINHMTKDIKAQIKSIHLERMPKELSDQIRMFEHEVELAEEEEREEERAEQERQK
>Dpse52
MCSNLKLMCLQLSCLFVLVLAAIACEGQTQYNPYLRNPYYRDLYYKNRDLYNLRRYYDGFYKKYNPFIANAQARVVAQSNEANYGTGSYVYNYETENGIHGEERGVPVNIGNQEQEEQVEGAYSYISPEGLRVGVKYVADANGFRPVITC
>Dpse54
MPGTCSYETANGIKAEETGTLKKATSPDSSDVIIARGSVSYTSPEGNLITLNYSADDENGFQPQGDHLPTPPPIPPAIQKALDYLLSLPPAKRR
>Dpse55
MRTLLLLVGFVVAAWASDTSDLISQESNVEYNGKYHYHYELADGSKATQDGLLKTVNAEHDGEAVHGKYSFVSDDGNTYVVSYTADENGYHAVGDHLPTPPPTPLSVLKTLEYLKLHPYNPPEKQH
>Dpse56
MAIASSAAEAAQSRPRVLPEYPTTRRPDDQTPDYKKTRLGCGSQQSHRNLLDITRTQGTLKDKRPIKMYKFIFIACSAMLLSYVLARPQDQRAAGAGVTTTTTAATIVKQDNVNNADGSFNSSYETSNGIRVENIGYLKKIIIPKTETSDGQVIDEHEELVLVQTGSYSYSDPEGNIITLRYVADENGFQPEGDHLPVAPQ
>Dpse57
MKVLILISMLALSCHGQHQHQHHNQHHSANNIPRDEKPDHHRHEDLRETSTWIPILKYNKEQSEDGSYKTEYETGNNIIHEETGFLKDFDTNPNGVLVQHGQYSYQSPEGQLVNVQYTADENGFRATGDHIPTPPAIPEEIQKGLDQIYAGIKLQQERLEQRAKTDPDFARKLEERRVANQNGQYIGLLENQ
>Dpse58
CFTSIALLVCLAAWTHAEPPVPQNQYLPPNQSPQAPSNNYLPPTQGFQNPSSNYLPPQRTGGNGGGIAAPSNSYGAPIAQPQSQYGAPALTGAIFKGQNGNGAGGYGGGNGNGNGYGQRDEEQYGPAKYEFKYDVQDYESGNDFGHMESRDGDLAVGRYYVLLPDGRKQIVEYEADQNGYRPTIRYEQVGNGNGNGNGNGNGNGNGRNGGGYDSNAQQGKFNGY
>Dpse59
MAMKQLMIILVVCALSAPRVASDVSHLVNHETHSPANPYVFSYQAGRAPGHVDRQHTEVSDGSGVIRGAFSYVDPKNQVRTVQYVADENGFHPQLSHKLEDSAAVKAAKRRHFDAYNRIAQEHASHTPGQASQAAAPHASAAVAHATQKHLSDFERIAAEHAAIGAQQEAQRLALAAQSEHGEVEDGQYHP
>Dpse6
LIAAALLVSTVSASWHGAVSTQYQHLDPHSHTYSYGYADPNSQKHETRGHDGTTRGSYSYVDGHGHVQSVSYTADPHHGFNAVGTNLPQAPHAAPVYAAHSAPVYAAGHAHSYAHGIHIPVLTHGGVPVDTPEVQHAKAAHAAAHAAAAHNAGAGHHLYKRSIYGGGWSYGAPAHVPLTHGGVPVDTPDVQAAKAEHYAAHAKALGQVAHAHGAPVETPEVQHAKAAHFAAHAAARSGHVGAPIAHGNYHVPVIHNGVPVDTPEVQHAKAAHYAALSQASAHGSSGHSSWDDGRYDGRWESSHNSHNAYASGYAHNGPIHIPVIHN
>Dpse60
MKFVIVLACLLALAYANEEADVLKSDSEVNVEDFKYAYELSNHIKAIQSGVLKEHDNWVVSGEYEYVAPNGQLVKVVYTADETGYHPKVVEA
>Dpse61
MQTLTHASCLALALVFCCLGAVHAQPQRGLPPPRSNSFDANAVILKQNFDLNPDGSYQYKSPVVAKTLLILDSYETSNGIRADEAGYLKNPGTQVEAQVMQGSYSYTGPDGVVYTITYIADENGYRAEGAHIPTPPPVRAAAAPGRFFK
>Dpse63
MVTEWRNGVEDANSRLLRTFMLKITICLLALAAGAWGASIGGQVVSSTTEKREIVPLLRFETEKNPDGSFHFEYEGGDQSYRQEQGQLQNAGTEDEALEVSGSYRYIDAEGNTVEVHYTAGRNGFVPIGTIIPKEITAVAQAAADLPNISEEEELRLKHRKARSQEAVVEKESVLEKESAVEKKAVVEKDQVPAESKLLPVVVEKEAVSEKKSVVEKEAVAEKKDQLPADSQVVPVQVVLDAQPKSEPEAEPKKAETKTA
>Dpse64
LPLLVLAVVVACGHALPVEREVIEILSAETNKFADGSYNSQYSTADGTSRQEEASVVDKDTEDEALEVKGSYKYINEDGQEVEVHYTAGKNGFVPYGSIINPEITAVAEAAKDLPKEPELKPKALQEA
>Dpse65
WLIFACCCCCWPAESVSIGIVKSIAEQQSDGSYFFAYEAANGNYREEVGIVRENDLEVSGVYRYLDDSGQKVEVSYMADKNGFVPRGFHIEARKTKREATYK
>Dpse67
MRQLRWVACLLAGLCLTTCRAQLPGGSFAQRQQGVQLQQQSPFGLRQPTLGQNQGLFPAQRSPLNPLNPLVNPLASPLTGAALQNPYRYNQYQQQNYVPITAYQNELNLDGSFSYGYSSADGTTAQAQGYVKNLGYGEGVEAQVIQGSYSYTSPEGTPITVRYIADENGFRAEGTGIPATPPPYVVGAGQQPYQQGVLNPNLNPYQTPFRQLPPPLATAPFRPQGPGQQPLNALQQQQQQQQQRNLQQQQPNSGQYQPEQPFNQLNSGRQQGQYAGQFGQQFGQQFGQQFGSNLTTQQAQQNANQQQQQQQQQQQQQQQQQQQKDQQNEQQQQQGLITQQLRGRPNQLVDPYGYNQYGRRFKKSPRK
>Dpse68
MLTLARSAKLDNKYLPPPASAASAGGSPGAGLQGPGGGFGGGGRPGGGNNGLGGINNGLGGFSGAGGASRPIGPAPAQRPSAPAASPPAGPPIPILSFVNENDGDGNYRFSYETGNGIKAQEEGTVKNKGSDSEIPSVMGSYSYTNPEGELVEISYTADENGFVPSGAALPTPPPVPEAIAKALAAQGISVLPGGGFSGGAGGQGKYQLIIDGVSLLTIFPFLGGAGGPGGYGGAGGQGK
>Dpse69
MKFIIAFACLLAVAYANEDANVLRSEAEVNVDSFKYALELDNSVNVHQQGEQQGEQWVVKGDQAWTSPEGVPVSIQYVADENGYQVLAANPPLPTPPPIPEAIQRALDWIAAHPPKE
>Dpse7
MFRFLALTTLVALAASQNNYHQDPKTAAIISEQRYLSGDGKFGAAYEQEDGINFKEETDSDGTRHGSYSYVDPSGQRRTISYTAGKNGFQASGDHLPQAPPAPPQPVPTAGYQPQPQYQPQQQQQQYQAPAPQHQPSFRSNDYDDGSYDPRYNDPSFGQNQQTYHQPAPQPQYRPAPQPAYNPAPQQTYHQPAPQPQYHQPQQQPQQQP
>Dpse70
MFALLSLFILGVGAAAAIELPLSPIYHSPGLVKPLLKAVEVEAPAHYDFAYSVHDEHTGDIKSQTESRKGDQVQGQYTLIDADGYLRTVDYTSDAHNGFNAVVRRDPLGHKVIKAAPIAKVLSPLPLAYGAPKLLAAPKLPLGLYQ
>Dpse71
MSARAAIIASHPDELISSPPQYEFHYAVHDSETGDVKDQFEHRRGEYVTGRYSLIEPDGHRRIVDYTSDPLLGFNAQVRREPVASISRY
>Dpse72
VSFLFCLGLALTLSSALELQPEPDYGPVAYEFHWSVNDPHTGDIKSQKEVRKDDKVEGVYELIDSDGYRRIVQYKADDHNGFEAIVHREPTDIKIPLPEPSKKLIAAKLVAAPLVHYAAPKALIKQELSPGNYVSVSGPTAQYKY
>Dpse73
MKRTYLLLCLSLLTCNVAHASYLRPLESALSQLSKSSSSLQQQLRGDLNGNDGNNEDDDDATTITPNSSEDYDSRPQYSFAYDVRDTLTGDDKRQEEKRDGDLVKGQYSLIEPDGTRRIVEYTADDASGFNAIVSNQRVDEHQQQRISSASSSSSRYSSIEELQSRLTAQAIAEAQSLAEAQQASQLQLEAQSRRESENQARVQAQQLMEQFQQQVQQTAQLRQQQEQQRQQQEQQLRDIQRLQEQREREQREQEQREREQRDRELRE
>Dpse74
MKLFTLLVLAVCIALGCVWAQPAGYPSARPPATYLPAKPPAPAPKPPPPPKTSYGPPKPNGKPKPPPPPPRPSYGAPPPPKKPPAPPKPSYGPPPAPPNNGYIPPSNGNGGGGGGGGGGGGGGGEDIPIIKLESKVNTDGSYKYEYETGNGIIAEEMGYLKNAGEEGSEAQVAEGSFSYTSPEGDAISLTYIADENGFQPMGDHLPTPPPIPIEIQEALDLLAAGGGCHGCDDNETGGGNDGGGYVYR
>Dpse75
LRQILCVILLSALVSSAALEKGEREEALHFNFHTENGHQRTEDITYTVRPDTDRDAKEKGTPKPVEYRGGYSFISADGYEYQVLYKANKNGFQPYVTAHKIKSDKI
>Dpse76
MLVVGFMALIALATARPQNDVEVLEYESENIGIGGYKFSYKLSDGTTRSEEGTVNNAGTENESISIRGSVSWVAPDGQTYTINFVADENGFQPEGAHLPK
>Dpse77
MKCVFLIALLSISMCFAAPADEVQIVKQESQVLADGYNFSYETSDGSKQEQQATLKKLGPEEDALQVSGSYTYVGDDGQTYTVTYTANENGFQPQGAHIPHV
>Dpse78
MKFVIVLVALFALAAARPNRDAETLRYDSNVEPENYNYNVQTSDGKSVSEEGHVEDLGTEQEAIVVKGSYSYIGDDGVTYSVNYIADKNGFQPQGAHIPVA
>Dpse8
MLKIFLLSAVLGIACAGVIGPGPGPGPYYGGHPGPGPALLPYGGYAPHPGPYAAPKPAPAAAPEPYDPEPKYSFGYDIHDGYTGDLKSQHETRHGDVVKGSYSVVDPDGTKRTVDYTADPHHGFNAVDLLTDPYHSIWLDLRQLHLYRQCPRLPCYPILWLIVIMLQLQLQPQLQLLCPYPWLLLHTISTQHILP
>Dpse80
MKFVIVLVALFALAAARPNRDAETLRYDSNVEPENYNYNVQTSDGKSVAEEGHVEDLGTEQEAIVVKGSYSYIGDDGVTYSVNYIADKNGFQPQGAHIPVA
>Dpse82
MKFVIVLAFALFAVAAARPSDVQIVRLDSDVGVEKYSFALETSDGTKKQEDGVLKNTGHEDEAIVVHGSYSFVGDDGVTYTVTYVADENGFQPSGAHLPVAPAA
>Dpse83
MKYTIALVFAALLAVVLAAPAPDADAQILRLESDVRPEGYNFALETSDGKKHQEEGELKNVGTEQEAIVVRGSYSFVADDGQTYTVNYIADENGFQPEGAHLPNVPIGN
>Dpse85
MKFTIAFSVACLLATALAAPPASQQEAQVLRFDSDVQPEGYNFAVETSDGKRHQEEGELKDVGTDHEALVVRGSYSYVGDDGQTYAITYLADKYGFQPEGAHLPRAVQ
>Dpse86
MKFTIAFSVACLLATALAAPPASQQEAQVLRFDSDVQPEGYNFAVETSDGKRHQEEGELKDVGTDHEALVVRGSYSYVGDDGQTYAITYLADKYGFQPEGAHLPRAVQ
>Dpse87
MARQTYIPILAGFCLCLCLCFSDADAASDGSNAAQILKYENEKMDGDGYAFSFETSDGISRQETATLKHPGTPLEAIAVQGSVNWVGPDGEHYKLNYLADENGFQPQGEHLPQLEATRTA
>Dpse88
MQSIKVCVLALCAFVLAASVSAAPLDDSKQATILRYDNDNIGTDGYNFGYETSDGVTRQEQAELKNAGTDHEALSVRGSVSWVAPDGQTYTLHYIADENGFQPQGDHLPHN
>Dpse90
MKFLIVFVALFAVALAAPADDVTVLRQISEVGPESFSNAYETSDGTSVQSEGQLKNIGAENEGIVSRGSYKFVADDGQTYTVNWVADENGFQPSGTHLPVAI
>Dpse91
MKFLIVFVALFAVALAAPTGEVTILRSESDVGPENFSYAFETSDGTAAQESGVLKNAGSEQEAIAVQGSYKFIGDDGVTYEVTYIADENGFQPSGAHLPVAPEA
>Dpse93
GVCLALPAGDDAQAETLKLESENNGVDKYSFAYETSNGISRTEEGVVKPGATEDDGAISVTGTTSWSAPDGKKYEISFTADETGYHPKFRLVA
>Dpse94
MKFLIVFVALFAVALAAPTGEVTILRSESDVGPENFSYAFETSDGTAAQESGVLKNAGSEQEAIAVQGSYKFIADDGVTYEVTYIADENGFQPSGAHLPVAPEA
>Dpse96
MKFLIVFVALFAVALAAPADDVTVLRQISEVGPESFSNAYETSDGTSVQSEGQLKNIGAENEGIVSRGSYKFVADDGQTYTVNWVADENGFQPSGTHLPVAI
>Dpse97
LLLAFAVASTSAATANAAVVFDRTIYYHNTPPDAAGHYRFEFQTTNGITTKAAGNENGAVGVVQYVSLEGIPVTFTYVADADGYRAEGEHIPAVPLHVLRQLEYIRTHPAVDEHRSRRW
>Dpse98
MISSFLQIMALLCLALLWAELDARLVRIRRIRRLVGSSERDAQITDYRVSPLDEQGVFKYAFKTSNGIDVQAAGTALETIGIYSYTSPEGEDIETRYIADELGFHVVGRHLPQPPPTPDYILRSLEYIRTHTEDGKLKPNVF
>Dpse99
MDYIFQTICLIAVVLVAYVQADNIDKDATILSEKNDPADAEGNYAYSFDTSNGIQAQEAGNANGATGSASWTSPEGENIVLTYVADENGFQPSGAHLPVSPPIPDAILRALEYNAAHPSNE
>DvirA
RSVGSATIECSCQCGRRSAASLDRHPATSSSRRQATIRSLSRRQESATTNRQQQLSRFQAKTYVDTVAALPAVTATKQQSQPSSSGTTSNNSPHQPGQQPDSLSATAKALLTKPTSAKTATNVGAVGEPGLTGDLYKFKYLLDYNGHEETGSRNGDKVGNYFAIGEDAVERVVEYIANEFGFQPHISWRKLEGKEAALPDENSLKHYEFKWFNKATQ
>Dvir10
TLLTTLLTLTQAARLDNKYLPPPANAASAGGGAGTGLQGPGGGGGGGFGGSNNGLGGINNGLGGFSGGGGPSRPIGAAPSPPRAPSAPAPPAGGPPIPILSFVNENDGDGNYRFSYETGNGIKAQEEGTVKNKGSENEIPSVMGSYTYTNPEGELVEISYTADENGFVPSGAALPTPPPIPEAIAKALAAQGISALPGGGYSGGAVCGFNLTSLLAQVAVAVVVLEPEAELARQQVDLVAAAEVAHLAEVVQGHMAEPAVALAQADMEEVVVAAAQELADSEVAQVVLVQEDLVEALVVVAHRALVALQDSEVLAEQGEPVDSVAVLAEEVHLAVLEDSVVAQVELVLEDSVAVSVGEEALEVVLEVVREE
>Dvir101
MKKRQRITGHAAGTPKTTTFATCCLCFRVTSATARVERLHLLGSWLPLPLLALAIFSTFAGCSAIGYSYTRFEGPVAGPERLVAVPDAYGGGTHSDYVARPEYSFAYGIEDGQTRVLQNRKETRNGDEVRGVYSVVDPDGTLRVVKYTADDTNGFQAEVITNGVATLHGHGSDAGGVHVQQQVEHDQANEVQGEEDDGDNSAGTQQQGEEAEEDAEEEAEPLPAAPQKGKGQYKVHEDHDEDDEGENEDNENEGGGDHEEYEGSSEEGYEDANTHSQQQLEDTDSSEEY
>Dvir102
YFVAIALLLAAAQAVPIELGHYGPSLLQVHHAPVLAHAVHAEPVAYPKYSFNYGIKDPHTGDIKSQAEERDGDVVKGQYSLVEPDGSVRTVDYTADDHN
>Dvir104
YLIFASALCLSLAYPVDHHYYEESHGGYEHLGHHEAEPIHDYGHQHQIERISLGEEHGHEHPHYEVEQHHTEDEHVDYYAPPKYAFKYGVNDFHTGDVKSQHETRDGDTVKGQYSLVEPDGSIRTVDYTADKHNGFNAVVHKTAPVHHHEEIHDHHEHHY
>Dvir105
QNSSYQFGFDVKDDEFTNYQNRKEVRDGGVIKGSYSVVDSDGFIRTVKYTADPKEGFKAEVIREPTDIVVKIPTPPPPTQLLRSGGHKAPQEYSQAKQQYQHQQHQQQPQYHQYQ
>Dvir106
MYRLFLLAALLACVAAAPRPGPDAQITKFNTQAETDGTYSYEIENSENTVISEQGQGAVYAKGFYSYVSPEGIPIQVSYVADENGFQPQSDQLPTPPPIPDYILRAIEFIQQHPTPEEVLDREVRARQI
>Dvir107
MFKIHLVTLAVAVFVNAVLSAPSDSADAHAEIRSFVNELKQDDNSYKYQFETSNGIAQQEQGVGGYYASGSSQYYTPEGQLIQLTYTADENGFQPQGEHLPTPHPIPEAIIKSLEWNREHPEENDEGQYNHGQGGGNGYGEQANQFLQTPASGLPYEKKI
>Dvir108
MKFFILTAAVILAVAQARPDSFDAQAELREFKSDLKEDGSYEYRFQTSNGIAQQEQGVGGHYASGSSAYYNPDGQLIQLTYTADENGFHPQGAHLPTPPPIPAAILRSLEYIRTHPQKDQRQGHVRF
>Dvir109
MFRFLLVASAFIACAYAASQSDAYATGRSDSDIQPDGSYRFSYDTSNGIAAQEQGVGGYSASGGFSYYSPEGELIQTSYVADENGFQPQGAHLPTPPPTPVAILKALEYIRTHPQYQEPAQGQQFVRRQPQVVRKPFFG
>Dvir11
MKFIIALACLVALACANENANVLKREQEVNVNDFKFAYELDNSVKVAQEGKLKGEDIWEVKGDQGWTSPEGEQVSLQYVADENGYQVLSANPALPTPPPIPEAIQRALEWIAAHPKSDE
>Dvir110
MYKATLILAALCLIASSGAVDESDAVITKYRSEINEDGSYSYEYGTSNNIQAAESGVGSAYATGSVQYTAPDGQPINLEYTADENGYQPKGDHLPTPPPTPDYILRALAYIEEHPFTRVQLKK
>Dvir111
MFKYLVCLALIGCACADNINKDAQIRSFQNEASDAEGNYQYAYETSNGIQVQEAGNPSGVRGALSYISPEGEQISLSYTADEEGYHPVGDHLPTPPPVPAYVLRALEYIRTHPPAQKDEQ
>Dvir112
QRVINAAQRRIRNDNDDGDVDDEDGNVGNCAYIFQFWMLRSLCLIATLLVCAQADNINRDAQILNEHNVPADPEGNFAYSYETSNGIQQQESGNANGAAGNYAFVSDDGQRYEVTYTADENGYHPSGAHLPTPPPIPEAIIRSLEYIRAHPPAQL
>Dvir113
FRVNGPKIHRKMDLAQYPVRPRGSPDDPLADPYDDPSYSFSFRTPDQSRSEENDATNRIRGLYSYLDDVGERHSVRYAAGAGTGFEISNAVPDNPASVGYSGPLYKAHPKTRGKMSVQRGPGGTYKLIAAGPDHRRAESRGSDGLVRGTYSFLDDKGVQRTVEYIAGAGIGYRVVNNRVGPGTHINPSVADFRLSDTDFRLANDFGRGAGGSLGAASGRGSTASQGAGSGPSGGGAGGRGRAGDTDYLKKAAGARAGEEGDKETIDARKQGNGIVDDEDGDDGGLISSSSSSSTADRGKEDRRGYAAGSSQRGSTRYDGAGGGGGRGGAGGGVGTSRLNASGTRNRNRFSGASGGATSAEADGTSSASGPGDNYNLNDDDVGSSLPPLVTANH
>Dvir114
ICKFVTRIEEVAPMTSSPISSMLIFISVIIRSQTKVQPKAVKRGTIASCASAENIFKINITPEEAQQYLSSAQLRGVNEIEYAPKTGENPLPEARNERGEFVYMGRVIDHPEDFVEEHYDAHQYHGQDGLGQYVYGYKDWNQGKNEKRDDAGTVTGSYKYVQPHGRDFVATYYADRTGFHVEDNRPAHLKQPATKTPAVLKAEEEHFKLWGELAAAAGHNPDPYAAEYQQGEGAYQPSEAETREYVHEEKPYVPGPEETGEPKGFFYAFDYNVPLLRNKAEREELERLRAVNNKDE
>Dvir115
MAQKLTLVCFALLGIAAASYIPHGGYEHGHGVGYSIQTHHEAPKKWHSHEQGHHWAPQQQHYYVAAEPQSVHWAPQHHHVAAEPHHHPKYQFDYGVKDTKTGDIKQQWETRDGDKVKGGYTMKEADGRTRIVEYTADDHNGFQAVVKHIGHAHQAEHKSYDHSYYGHGHGHATSYVDVKQDTDSKWW
>Dvir116
MQPFYGVLVFGLLGLSLAAPHGHGHATSYSVLTKHEEPVHKSYGHGHIDHGYAGYGYDGLGLGLGYASYGHGYDKHEPYHYPKYHFDYGVKDAHTGDQKSQWESRDGDKVHGSYSLKESDGTTRVVEYTADDHNGFNAVVRKLGHAHHPQVYKSYGHGDVYGAGYGHDVAHYGGYDHGYGHGHGHGHASSYVSVKQLH
>Dvir117
MLTQEHPEYAFSYGVKDLHTGDVKSQWESRDGDGVKGHYSILEPDGSIRTVHYTADAKKGFNAIVKTVGANSHPITETPEGESSVNDDTSQSKINHYSKDQEHIVLSSDIKPLKKPIEDLTHSHPKIPSLIEFKPHARIKQVPMELEPDIRNRLQQARDNYYKEIAAAHKLEDYSQKLQPTYPVQESDWKALIVNEPKEYRPHYSTIQPHQHPYYEHYQPKELPQNYLHKPAAPLQSLHTNYASAKPRPSKSPEPISNHIHQKK
>Dvir118
LRLIALLSLLLSSALAEPSPTVAPAIVPCVHANGAAGYSYAPPAEVKFSITPGVTKYSQSPAISSYSENGKLLHSSVGSAAASYESTAGLSGYSHGGVTQIDKYVAPIQKSLFTPSASYGGAGITYADKSPAAKYATVVPSGIELKNLVSPALTKTLLTAPKLDSGYLPPSPALTKVSTYSSPGYTYSHSTPGISKLATYTAPSASSSGYYAPQVTTKVETYTSPGYTYSKATPGFSKVETYSSPGYSYAQAGPGLAKIATYSPSVSYSAPSIAKVASYAAPAPALKLATTSSLLSSHGTGYAASYAPALSKTYLPAAPAIATQYISSPAKVATYSAPAISSYSAAPAITKLSSSYGASGSGAISHQYVSKPAVASYAAAPAVTKISSYAAPAISTYSS…
>Dvir12
MAFKIFAVCALLACVVVRAAPFHGGATSHASVHLVSHDDHHEGAGHHHHEHHDDHHDSHAEYNFNYGVKDHKTGDVKEHSEHRDGHKVTGHYELIDADGHKRTVHYTADKHKGFEAQVHREKLHHFVPAHQAHGHSGYKGGKVDFEEHSDSGSSGYSGHGHEDYHSHGHEGGHHGSSSHSFTLNQEHGTGHDAGHDAGHYAGHDAGYEHSYGGHEHSYH
>Dvir120
MNPAQPQLLQLQLLLLSLLLLLPLPMGSASPAAPAHTIYYRNQPPDASGHYDFEFQTSNGITTKAAGNENGAVGVVQYVSLEGLPVTFTYVADANGYQPSGDHAPKHLGRQLEYIRTHPAVDEAQSRRL
>Dvir121
LITWLCLALFCGQLDGRLVRIRRIRRLVGDHSERDAQITDYRVSPLDEEGVFKFAFRTSNGIDVQAAGSALETIGLFSYTSPEGVPIETRYIADELGFHVVGRHLPQPPPTPSYILRSLEYIRTHNEDGSPKARLL
>Dvir122
MLKILLSIFGLCLVGAMAAPADVDHTSTTVPPVAIVDSGQEKHEDGSYHFFYQGEDGTKREETAVVQNAGTEDAFLEVSGTYSYFDADGKEVVVNYKADNRGFVPEGGNILPQISLAAKLASEQKQLFPDTDYKKPPQYE
>Dvir13
LLTALSLLALTGCCLGGFAATYSGFQPAYATYQAAPTFYHAAPAAFYQQATAPVLAKTVLPVAPAYTKSYAVKAVAPVVRAYAAAPAAVAAVAPVVKTVPVAAPLAPVVKQVELESAPRYDFSYGVHDSITGDIKSQTESRDGGNVVGSYSVLDADGYKRTVTYTADDINGFNAVVQREPVVAARTAVVTPVAPVPVVSSAAVATLPAPIYYPQAQQQLFQPQQQLFQPQQQLFQPQQQLFQPQQQGGAEQESEVVEAPRQPDQEPAPVDYSDAQQQQQVYPQDQQFPPYPTASPAPAATSDDSDSDVVEARSAQESSSTTAAPAAVNEENKEQDKKSA
>Dvir2
YETSNGIRADEAGYLKNPGSQLEAQVMQGSYSYTGPDGVLYTITYIADENGFRAEGAHIPTPPPVSPAAAAGPRRFFK
>Dvir24
KLLCCACFLLLLAAIGSANEPVPVPVPEPVPEAAELLKHINQQNLNGAGQYKHEIEVDNGIRTSAQGNVNGVQGEYDLPGENGPIHVFLIAVVLISASWARDDDAHAKAEEHKKEDGHGNFAYSYDITNGIGAQEAGDAHNNVHGQFHFVSKEGVPVQ
>Dvir25
MKFVIVFACLLALAYADSSTVVKEYNEVNPDSFKYAWETSDGTSVNQDGQLTDPHTLSVKGSYEYISKEGKTIKVTYTADENGYKPDIKQS
>Dvir26
YGAPGQGQGGFGGKPSDTYGAPGAGNGNGRPSSSYGAPGQGQGQGGFGGKPSDSYGPPASGAGAGGAGGPGAGGGGDYDNDEPAKYEFNYQVEDAPSGLSFGHSEMRDGDFTTGQYNVLLPDGRKQIVEYEADQQGYRPQVRYEGDANGNGGPGGAGGPGGQDLGQNGYSSGRPGGQDLGQGGYSNGRPGGQDLGQNGYSGGRPGGQDLGQNGYSGGRPGGQDLGQNGYSGGRPGGQDLGQNGYSGGRPGGQDLGQNGYSGGRPGGQDLGQNGYSGGRPGGNGGSDGGRVIIGGRVIGQDGGDGQGYSSGRPNGQDGGFGQDNTDGRGYSSGKPGQGRNGNGNSFGP
>Dvir29
DMQRYFDQRNFRSMRHIENPNDDSYLAAFNQYNEQPANPSQLAHPRAKREQRQLPTAPRMLRFELSDAVEPSQELKQFLRQHQDRSLKAQSAISSTAQPPASSTASSRRTRKLHRSRRSASNRQPANFKVQMIPFEATDAREPDAITAQLIKRARALDVQREPAPGERSTTRSQLRTRKTKRSKRSAPLQLLKFELADAKSSLPASLQRSSKQLTLPSLLTMEAAAPTLQNQTAIGGTQETRVDDNMVMSGEAAAESKRMYIYKEAPATHIKSKKSLSALPHEVQKVITQLIKEGNGGKAYIKYLPPQKSDYEHFKVKPVSYVPKPAAYMKYVATKAVEPVHVHIQPVPVVEQLRYVYKPNYAKVYPVAPTLVQPIVVQEAAPAGPITEEVHHTYSAKL…
>Dvir3
MFKLFICLFVVASGVSGASIGSTDVTTEKREIVPLLRFETEKDPNGSFKFTYEGGDKSFREESGVVENAGTDDEALEVTGSYRYIDADGQLVEVHYTAGKNGFVPTGTHILSEITALAKAAADLPQYSEEQEREQRLSQRRARSKTEQTAEPVEQTKPAEPKAAAAEVVPVQVVQVEQKPVAAAVEKTDKVATKTA
>Dvir30
KPGTPGRPTPGTGPRPPPSPPRIPGQPADDHVHVPGMPFDFEYAVQDPETANDYAHKASSDGDVVTGEYRVQLPDGRTQVVRYTADWKTGYHADVSYEGEAQFPQGPAAGGRGGGGGGGAGGYKY
>Dvir31
MKQFLILVVCALGASRADVSHLQLATTPEPHAPANPYVFSYQAGRAPGHVDRQHTEVSDGSGVIRGAFSYVDPKNQVRTVQYVADENGFHPQLSHQLEDSEAVKAAKRKHFAAYNRIAQEHASHTPGQASLAAAPHGSAAVNYATQKHLSAYERIAAEHAAIGAQQEAQRLALAAQSEHGDIDNGQYHP
>Dvir32
LLICAVIGLAAAVESEANAETLERKDDVRPDGFNTLLKTSNGIEQAQSGDEHGNSQGDFSWVSPEGVHVLVKYVADENGYQPQSDLLPTPPPIPVEIQRALEWIAAHPSKLEK
>Dvir33
MICAVIGLAAALPVAPNPDDVKAEVVSRKDDIRPDGFDASLDTTNHITRAESGDEHGNIHGSFAWISPEGEKIEISYVADENGYQPQGASLPVPPPIPAEIQRSLEWIAAHPSKPEH
>Dvir34
MFKALLICAVIGLAAALPVAPSSEDVHAEVVSRKDDVRPDGFDSSLETSNKIGRSESGDEHGNIHGSFSWVSPEGEKIEISYVADENGYQPQGAALPTPPPVPVEIERALQWLAAHPPAPEYESKH
>Dvir35
MAVALSPGLLHGIRPVAHPVRSSPVGHGEDVHAEVLSRKDDVRADGFDASLETSNHISRAESGDEHGNIHGSFAWVSPEGEQIQISYVADENGYQPQGAALPTPPPIPVEIERALAWIAAHPPAPEKYSHH
>Dvir36
MFKFVMICAVIGLAAAVHHPIEHRPVPHHPVKVSHPEPHPAPHPAPHPVPVHHGEEVHADVVSRKDDIRPDGFDSSLETTNHITRSESGDEHGNIHGSFGWISPEGEHIDIKYVADEHGYQPSGAAIPAIPEAIARSIAWNEAHPQAPEPHNPHSVPHSAPHGSHH
>Dvir37
VDDQLNAEDQKALEAEQNASAQYEFNSNINDHINDGAIHREEVRDGSKVTGSYSYTDGFVRRTVHYVADENGYRVVKDEMQEIGDGPVFNENGQADVQGSLIGMYSIKLDNSSDKQHYKGTNEHL
>Dvir38
CFTTIALLVCLAAWTQAEPPVPQNQYLPPNQSPQAPSNNYLPPTQSYQSPANNYLPPQRGGQAGGAAPSNSYGAPLPQSQYGAPALTGAIFKGQNGGGAGGYGSGGNGGSGYGQRDEEQYGPAKYEFKYDVQDYESGNDFGHMESRDGDLAIGRYYVLLPDGRKQIVEYEADQNGYRPTIRYEQVGNGNGNGNGNGRNGGGYDSNAQQGKFNGYQ
>Dvir39
ILISLFALSCHAQHQHQHQHQHHAHLNANNIPRDEKPDHRHEDLRETSTWIPILKYNKEQSEDGSYKTEYETGNNIIHEETGFLKDFDTNPHGVLVQHGQYSYQSPEGTLVNVQYTADENGFRATGDHIPTPPAIPEEIQKGLDQIYAGIKLQQERLEQRAKNDPSFAKKLEERRVANQNGQYIGLLENQ
>Dvir4
LPLLVLGVLASSYALPVAEEKEVVAILKSEVNKNEDGSYQINYEGADGTERKEEASVVDAGTENESLEVKGSYKYINDKGETVEVFYTAGVNGFVPYGTIINPEITSVAEAAKDLPNTQQDDVKS
>Dvir40
MYKFVCVLCSALLFSYVLARPQDARAAGAITTTTTPASIIKQDNVNNADGSFNSSYETSNGIRVENIGYLKKIIIPRTETGDGQVIEEHEELVLVQTGSYSYSDPEGNLITLRYVADENGFQPEGDHLPVAPQ
>Dvir41
MKLILLCALFVAVTHATDNNDFISNESNVEYNGKFFYHYELLDGSKATQNGELKEVEKDQYGEAVKGHFSFAGDDGKEYAISYTADENGYRPVGDHLPTPPPTPESVLKTLKYLAEHPYQPSEQKS
>Dvir42
YETANGIKAEETGTVKKATSADATDVIIVKGSVSYTSPEGELITLNYAADDENGFQPQGAHLPTPPPIPPAIQKALDYLLSLPPAQRRR
>Dvir43
SSCFLLLALCVAICNAQRVYSPYRNNPYYRDLYFRNRDLYNQRRYYDNFYKKYNPNIANALARTVEQSNEPNYGQGSYTYSYETENGIHGEERGAPVYIDNGRQQMMVQMLRIMRTNNRLLMWSTQGNKVN
>Dvir44
STTTTTTKKPTTTTERTTTTTTTTTTTPRPILFNYDDEGRHKILHQEEIRKKDKYDHAFLTENGIYGEEQAKLHHGGGTHAKGYYEYTGDDGKLYRVNYASNDRGFMPEGEHIPTPPPIPEAIARALKYVEEQHKANGDKPLFDHRGFRINHMTKEIKAQIKSIHLDQMPKELSDQIRMLEHEVELAEEEEARELEEEQRRKSAHQL
>Dvir46
ARASANANAGRYTGASDGRYVAGNDGRYRGGGDGRYSGGNDGRYVHKDVKYQHDNRPGGDYTGDSNPYVADKNKFGAGGGAGRGGGGAGTNGARGSGAGAGAGATTAANKPRPSTSLPRPTPAVDLRPNLPQGRGTGIGKNGFLILRQEGEVQADGYNYLYETENGILGEESGRIEKQTEGDALRSKGYYEYTGDDGLLYRVDYVADENGFLPAGEHIPKVPEHIPRLLAYLKEQGAL
>Dvir47
VLLCTTYARPQGPATEPIKIIRQEQEVNFDGSYKYGYETENGINVEEEGYLKNAGTDNAGPVAQGFFSYTAPDGTPIRITYVADENGFQPQGDHLPTAPPIPPAIQRALDYIATAPPPPAEQQSAYTARRG
>Dvir49
LKTQNGIEVNSVGKLKDDKTFVVSGSYSFTGADGKRYKTRYTADEFGYHPITELDLDLPEPQQLVSAGQRPAVDPSSLLGNKNRFQFLQQSLNLEQGGPLRGSGQSGDDYSYSGPGSAYGNGLGSDNAYGSGSDNAYGPGNGNPYGPGGASVNGYDYQPPAAPSRLYLPTA
>Dvir5
MFRLCLLWVLCCAGSWSWSAPASGSGSGNEGQQLVPIIKSLAEQKNDGSYFFAYEGADGSYREEVGIVRRTGKHNDDDDDDDYDDAELEISGVYRYIDSQGERVEVSYTADKNGFVPLGTNIPKEITETARNAVQSLEVRAGKKS
>Dvir50
FDTGNGIHRDETGEFKGGWPHGSLGVRGSYSYTGDDGQQYTVNYKADKNGFHAEGAHLPTSPSLPAEHHQQRSGAGGSAGGYQGGAYHGSAGNVQAPSSRYLPPGYRQRRHY
>Dvir51
MKFKLLLLALTLVGTVHAEYDYHSNNNNNNNNNNNNNNIVKPAVISNEINSLEQHASSSGEDYHNNYQTTHTNVQNSQATPNGYDYSAQLVDSDSKVLDAVTNAASGSTSLFPLPLPLLREQRQPEVFPPASYSFDYAVNDESTGDIKDHRETRDGYVVRGSYSLIDPDGYKRTVTYTADDVHGFNAVVNRVPYALKKLAVAAPALVLDERSPAAKVSNSVKSLETTSNSVSGDSYVNAANERQTNGGLYA
>Dvir52
MLFNLLIQLLCAAAAIQASVYIPDSDRNTHTLQNELDVAPDGSYRYAYETSNGIAGEQSGLGGIVVQGGSSYTSPEGTPISISYVADEKGYYPVGEHIPKVPDYILRALEYIRKHPYQVKDYYTGEIKTVAHDAEAFKVYERNIQEPTTPRTRPSTTPKVVHLTHAPTTQLTSRQR
>Dvir54
TCLLICVCLLTWNVASASYLRPIELNQLSKSSSLQQQQLQQQQQLRDLNNDDSNLDEATTILPSSSEDYDSRPQYTFAYDVRDTLTGDEKRQEEKRDGDLVKGQYSLVEPDGTRRIVDYTADDASGFNAIVSKQRLDERLSTSGASSSSTSSRYNSIEELQSRLTAHAIAEAQAIADAQHQSQLQLEAQARRESENQARLQSQQLMEQFQQQVQQTAQLRQQQEQQRQQQEQQLRELQRQQEQRDREQRERDQERRQLREREQERRLSQSQNQNQRLLERLSNQQQSLLLPSSNQLLGQSVQANVVSHPPTLISRLPSVST
>Dvir55
TISLTVCLILCAAAAEGGIIAGHPDELISSPAQYEFHYSVHDSHTGDVKDQFEHRRGEYVTGRYSLIEPDGHRRIVDYSSDPLLGFNAQVRREPISLITRY
>Dvir56
MFSLLSVFVLGVAAAAAIELSPIYHAPATHIVKPLLKSVEVEAPAHYDFSYSVHDEHTGDIKSQTESRKGDQVQGQYTLIDADGYHRIVDYTSDAHNGFNAVVRREPLGHKIVKAAPLAKIVSPLPLAYAQPKLLAAPKLPLGLYH
>Dvir57
LSYLLCLGLALISAVWTIELQPEPDYGPVAYEFHWSVHDPHTGDIKSQKETRKDDKVVGQYTLIDADGYLRTVDYSSDEHSGFNAIVRREPTDIKIPQPALEPKKLIATKILAPLSPLVHYAPKALLKGPEPSEGNYVSVSGPTAQYKY
>Dvir60
MAQESRYQMLLLALLVLLLELSTAAPALQQQQQEPEARGARLLDRFNHRYPDGSYEFRYELDDGTARYERGYFAFINEVKTLMVVGYYSYRMPDGRYITVFYNADQFGYRQNQYI
>Dvir62
MAFKFVFALAFVAVASAGYVPEAYHAAAPVATYGAPVAVAQKVVVKSNEEYDPHPQYRFSYGVDDKLTGDSKGQVEERDGDVVRGEYSLVDADGYKRTVQYTADPVNGFNAVVNREPLVKAVAVAPVVKTVAAAPVAHYAAPANYAAPAPVAHYAAPSVQYAAPAVVKTVAPVAHYAAPAPVAHYAAPAVVKTVAPAYSTYAAPAQVAHYAAPAQVAHYAAPAQVAHYAAPAQVAHYAAPAAHYATYSAPAVAYHH
>Dvir63
MAFKFVFALAFVAVASAGYVPEAYHAAAPVATYGAPVAVAQKVVVKSNEEYDPHPQYRFSYGVDDKLTGDSKGQVEERDGDVVRGEYSLVDADGYKRTVQYTADPVHGFNAVVNREPLVKTVAAAPVAHYAAPAVAHYAAPAVVKTVAPVAHYAAPAPVAHYAAPAVVKTVAPAYSTYAAPAQVAHYAAPAQVAHYAAPAQVAHYAAPAQVAHYAAPAAHYATYSAPAVAYHH
>Dvir64
MAFKFVALVSLIAAVSAGLIPVEHHEQPQLYHAAVPQQQHVIYQKPHDIHAHAHAHEVYPDDPHPKYNFAYDVQDAVSGDSKSQVESRDGDVVQGEYSLDDADGFRRTVKYTADSVNGFNAVVHREPLSHTHHKLVAAAQPAPVQYHHAAPAYAAPTYAAHAQPTYNVHHEHEPQQHQHQEHYATYETSAPATHDAHDYYHH
>Dvir65
MAFKFIALFALIAAASAGLLPAAQVYHAAPAVAHYAAPAAVVKTIAPVAQHVITKAAEEYDPHPQYKYAYDVQDSLSGDSKSQVEERDGDVVRGEYSLVDADGYKRTVQYTADPINGFNAVVNREPLVKAVAAAPVAHYAAPTVAHYAAPAVVKTVAPVAHYAAAPAAHYATYAAPSVVKTVAPAYSTYAAPAVHVAHHY
>Dvir66
MAFKFIALFALIAAASAGLLPAAQVYHAAPAVAHYAAPAAVVKTIAPVAQHVITKAAEEYDPHPQYKYAYDVQDSLSGDSKSQVEERDGDVVRGEYSLVDADGYKRTVQYTADPINGFNAVVNREPLVKAVAVAPIVKTVATAPVAHYAAPAVAHYAAPAAHYATYAAPAVAYHH
>Dvir67
MLTVAQAAVLRTVAPVAVAPAPVLAKTVELEEVDPHPQYSYSYDVQDTLSGDSKGHVEERDGDVVRGEYSLIDADGFKRTVTYTADSINGFNAVVRREPIVAVAEPVVNAAPVAVSAPLVRSAPVAVSAPLVRSAPVAVSAPLVRSAPLAVVRTAAIAAPLRYTAPAYAVRNL
>Dvir68
MAFQFFAILALVAAVSAGVLPVQQVYHAAPAPAVAYAHAPVAVAHAQPVLAKHDDEYDPHPQYKYAYDVQDALSGDSKSQVEERDGDVVRGEYSLVDADGYKRTVQYTSDPENGFNAVVNRVPIDHVKTVVKTVAAPAPIAVATAPQHVAYHQHH
>Dvir69
MAFKFTILFAACIAVASAGVVPVAAPLAAVAQVEEYDPHPQYTYGYDVKDAISGDSKTQVETRDGDLVQGQYSLNDADGYRRIVDYTADSINGFNAVVRREPLVAAVAAAPVVAAPAPVVRAAPVVAAPAPVVHAAPFAYAAAPAPIVKAAAPLVAAGPAFVKTQFASPLISYAY
>Dvir7
MFPSQCFVFSVLWLALIAAGRAQLPGAPFQQSPFQPQQPLQQQQLPFQQRQRQQVSGQGLFPAQGNPLNPLNPLNPLTPAIAPLAAGVPNPYARYNQYQQQQQQQGNYVPITAYQNELNLDGSFSYGYAAADGTTAQAQGYVKNLGYGEGVEAQVIQGSYSYTSPEGTPITVRYIADENGFRAEGTGIPATPSYFVGAQPYQQGVLNPNLNPYQTPYRQLPSSTTGFRPAPGQQLTPQQQQQQQQLQQQQQQLQQRNFQNTGQYQPEQPFNTLNSGNLPAQYAGQFGQQLGSNLNLNLNPQQQQQQPQQNLNQQQQQQQQQQQQQQQQQQQKDQRNEQQQQALITQQLRGRPNQLVDPYGYNQQYNRRFKKSSKL
>Dvir70
ILLFAAFFALASAALLPRKAANSEDTFDAHPRYSFGYDVQDAVSGDVKSQQETRDGDLVQGQYSLNDADGYRRIVDYTADAKRGFSAVVRREPLNAAAPVAKQLKVAVPMPKLQPVQPVVVRSYVAPTLIHHAPVAHVVHAAPAPTIVSHHVPGLLKSPIHVAHPQTISYVFQH
>Dvir71
RIKDYLLLLLLAHIAYAQHQDYTTPVPILKQIDKHNDDGSYTYGYEAADKSFKIETKYPNGEVYGKYGYVDDQGKVREIEYGASKRGFEPAGSHINVPPPTLTNSNPYPLGPNEIDDGQYREDPAVYYRDQKYNRPIAASKFSLSDFGRGQQQQQPQYAPAPAPAPARPYYNPTPQYYNPPAPQPRYYQPPAPQPYYAPQQQQQQPYSGQPEQHHPALRNLNIYTGSYSIDYTGRK
>Dvir72
HNEDGSYTYGYEGADGSFKIETKLATGEVKGKYGYVDADGKVRVVEYGANKYGFQPSGEGITVAPPTLVDESTKEEPDYEDEPVQRPQRPYRVQRPQQQQQHQPRPQPPRPQPQPQPQPQPQYVQYEEEEAEPQRRVQYAPQPQPSVGPAPPRLQVPGAQRTTDVLYSPLQRPARPEPDYTQSQSFGEGPSNVRISRPVYALPPASPAPSSARAQGFLAPASGGRPLLEPVHFGPSQSASAQP
>Dvir73
MFRFLALTTLVTLAMGQNYHQDPKTAAIISEQRYLSGDGKFGAAYTQEDGINFKEETDADGTRHGSYSYVDPSGQRRTISYTAGKNGFQASGDHLPVAPPAPPQPVPTAGYQPQSQYQPQQYQAPAQQPSFRSNDYDDGSYDPRYNDPSFGQQQQSYQQPAPQPQYRPAPAPVQPAYNPAPQPAYQQPAPQPQYHQPQQQAAYYPTTTPNPHRFSPPGKLSLNRTPDGFTYSFNKV
>Dvir74
MASYALLAAALLISTVSASWHGAVSTQYQHLDPHSHTYSYGYADPNSQKHETRAHDGTTRGSYSYVDGHGHLQSVAYTADPHHGFNAVGTNLPQAPAVHHAAPVYAAAHSAYVPYAHHAHGIHIPVLTHDGVPVDTPEVQHAKAAHAAAHAAAAHNAGAHHLYKRSIYGGAWAYGGAPAHVPLTHGGVPVDTPDVQAAKAEHYAAHAKALGQVAHAHGAPVETPEVQHAKAAHFAAHAAARSGHAIAPIAHGGYHVPVIHNGVPVDTPEVQHAKAAHYAALSQASAHGSSHSSWDD
>Dvir75
MLKIFLLSAALGIAYAGVIGPGPYYGGPAGPLHAYASYGPHHGPPQYLAPAPGPKPAPEPYDADPKYSFGYDIQDGYTGDLKSQHETRHGDVVKGSYSVVDPDGTKRTVDYTADPHHGFNAVVRKEPLAYKPLPGPAPAPHAPVAGPAPAPPLPPVPKPSLPLLSYPYALSALHHGGPAPAPAPAPAPAPAPVPVAPAHLPTVHFQAAYPALAHSPYAHYPAALPAPAADPHAYYHH
>Dvir76
MKCYTLFLVVCLAVSFARAMPAEDDSKAETLRLETDNNGIDKYSFNYETSNGIARSEEGVLKPGTGDTEGVLAVSGSSSWTAPDGKKYEITFTADETGYHPIVKLAA
>Dvir77
MRGINVCVFVLIGFLFLCSSQAAPLDDSQQATILRYDNENIGTDGYNFAYETSDGVTRQEQAELKNAGTEQEALSVRGSVSWVAPDGQTYTLNYIADENGFQPQGDHLPHN
>Dvir78
QLKPALLMITPKILGLLAVLAIARVDASPNDAQILKFENVNLDGNGYAFYRWTSTELIELKLIVSSIRNSYETSDGISRQETAQLKHVGTAEEAIAVQGSVKWVGPDGVHYKLNYLADENGFQPEGEHLPRQETTGML
>Dvir79
MKYSYAFVAALVAIVACVAVQAAPPQQEAQVLRFDSDVQPEGYKFAVETSDGKSHQEEGQLKNVGTEHEAIAVHGVYSYVGDDGQTYTLNYVADENGFQPQGDHLPRAVQ
>Dvir80
MKFLIVFVALFALALAAPPQSDVQIVRQDSDVQPDSYKYGVETSDGTNKNEEGQLKNIGTEQEAISVKGSFSFVADDGQTYQVNYIADENGFQPQGAHLPVAPVA
>Dvir81
MKYTIAIVLVAFLAAVLAAPLDDSKTAQILRLDSDVQPNGYKFGWETSDGQKHDEEGSLTNPGAENESIAVRGSYSFTADDGQVYTVNYVADENGFQPEGAHLPNVPIGN
>Dvir82
MKFIILFAAFFALACAAPNDVVIKDQRLDVEPEKWSFNSETSDGANAQQSGVLINPGSDHESIAVKGSYEHIGPDGVKYTVNYVADENGFQPEGAHIPKADY
>Dvir83
MKFLIVFVALFALALAAPPQSDVQIVRQDSDVQPDSYKYGVETSDGTNKNEEGQLKNIGTEQEAISVKGSFSFVADDGQTYQVNYIADENGFQPQGAHLPVAPVA
>Dvir84
MKCAVVFLCLCLALSAAAPANDATIVSQSSDVQPDGYKLELETSDGTKRTEEGILKNPGTDNEALAVKGAFSYVGDDGVTYSVSYVADENGFQPEGAHIPRA
>Dvir85
MLVVGLLLLAAACCTARPQGDVEVVEYESDNIGIGGYKFSYKLSDGTTRTEEAVVNNAGTENESLSVRGSVSWVAPDGQTYTINFVADENGFQPEGAHIPK
>Dvir86
MKFLIAFVALFALALAAPPQNEVGVVRQESDVSPTGFKYALEQTDGSKAEAEGQLKNFDKEEAAVVVRGSFSYVAPDDGQTYSISYIADENGYQPQGAHLPVAPVA
>Dvir87
MKLLPLGLLLLSLALAAAVPVEDEERDEELHFGFQTENGYQRSEDITYKVKVNPDLETTEQPNGEQTQKPVEYRGGYSFISADGYEYKVLYKANKNGFQPYVTAHKVKTAQDKAEIILKT
>Dvir88
MVRRTLLILMLIGLGSLVAAEPAGYPSARPPAPKPPRPPAPPSGSYGAPRQPSTSYGAPKPPSSSYGAPKPQPAAPAPKPTYGAPPRKPPAPPAAPPRDSYGPPPTNPSQNYLPPSSGGGGAPGGSGGESIPIIKLESKVNTDGSYKVSKVDSTFCTSQLFNPCQYEYETGNGIQAEEMGYLKNAGVEGAEAQVAEGSFSYSSPEGQSISLTYIADENGFQPQGDHLPTPPPIPVEIQEALDKLAASGGCHDCDDQGGGGAGGGGGGYVYRRK
>Dvir89
MKFLIVFVALFAVALAAPADSDAVVVRNDADVGPESYKYNYETSNGISAEEAGQLNNAGTEQEAIAVRGSYRFVADDGVTYEVTYVADENGFQPSGAHLPVAPEA
>Dvir90
MKFLIVFVALFAVALAAPADVVIVRNDADVGPESFNYAYETSDGSSASAQGQLQNIGSENEAISVKGSFKYIGDDGQNYEVSYIADENGFQPSGAHLPVAPVA
>Dvir91
MQLLLVTLVASSLALAQGMALYANYPYVYTAQGSALVTPTQQQYLTQDVLGQYAYGYAEPHSTKQEVRSLDGITRGSYSYRDAAGKLQTVDYTADAKGFHVAATNLPQRQFRAPSSPAGDARSAGAGADVPVAAAAAAAHNSADAVEVAAASQSHLAAHETDRLRLAQAQQFNHQSTDLDLPAPVADTAEVAAAKSIHLKRVASEKLRNELLSARSIPVARSSHVILPVQSVYGYSIPRYYSSGFYY
>Dvir92
MQSISFCLNLCLILLLGATLGRSAALLDYGAPLAAGTFSQYHSQDEHGQYAYGYTAPLYSKHETRTADGVTHGSYSYVDARGEQQTVNYQADANGFRVTASSLQQQQLRPNAETAEVAALRAQHLAAHAEAKLRLAGGSSLTGPVQDTPEVADAKVAFFKRFEAEKLRNQLGKVTTTATIKSSPEHSHTIISQPLYVYQPASGYIYRYNSLLKAASPARDYLPVA
>Dvir93
MQCYIWFIATAALWSVAAGAGSRPIIGPARRGYQEQDTARAFYSYGYSDENAARAEYTARDGSSRGFYSYVDANGKLQTVKYEAGGRQGFKAEASNLPKPPVDDKKPVTDTAEVQLARQAHLSAIREAQDKERAANLHERAQQNEEQPLSDEDADVLERVRAELAAMLAERQRGEEEAQNEAANEAAENRESERERERERERERERERSRERARDQEQTRPRDSKDLRLRTVYRLADISSSSYLKLSEDLEDRLGSQELRVPVSAYYSYVSPKAKYSVTTPTELRSLRPVALSRSLVLSKRI
>Dvir94
MAQKLLLVFSALVAVSSAVLRPKLAAPVYPGLAKVAVAKVAAPEPYDPNPQYSFSYDVHDGSTGDVKNQQESRSGDVVQGSYSLIEADGTRRIVEYTADPVHGFNAVVHREGVAVKAVAPVAKVLAPAPLLHAPVVAKLPAYGPAYGPALAPAYHAPAYGPALAPAYHGPALGPAYSPLAYH
>Dvir95
MALLKSLLISCALFAVIECALLPGVPVNTDFDPHPQYAYAYNVQDAITGDSKSQQEVRDGDVVKGSYSVVDADGSLRTVFYTADPINGFNAVVQRGPVPAAVAAPVPVVGPRPVAPFLG
>Dvir96
MFAQTVCVLGLALSMALAIPIDPYGPSLLAAPAISYAAPKLLATPTLVQHAAPAYIAAPAPALAVAKVAVPEPYDPNPQYSFSYGVTDHHTGDSKQQEESLVNGVVHGSYSLAEPDGTIRKVTYTADKVNGFNAVVEKKGVAVVAKPALAVAKVALPTVTKIGYAAPAYGGSGYGGHY
>Dvir97
MNPFTVVAVLSTLALSAQAHFAAAPAPLAAAPYFAPAAYSAPLRYAAPAAYSAAPLGFAAPAAYSAPLGFAPAAPYAAPLAYSSPLVAKTFAPAPVAAPLAAAPLAAAPVAAPLAAAPVAAPLAAAPVAAPLAAAPLAAAPEIVDAHPQYKFAYDVQDTLTGDSKTQEETRDGDVVRGSYSLIEADGSRRIVSYYADDINGFNAVVQKDVPVVAPVAPVAPVVAKLRSFAAPVAAPAPVLAKTLAAPIVV
>Dvir98
MAFFKSLICLAVLSVAYAGVLHGGPALYAAGPALAYAGHGHPDEGLDYHAYPKYHYNYGVADSHTGDVKSQHEVRDGDVVKGSYSLVEPDGSVRTVEYTADDHNGFNAVVHKSAPTVHHAAPAVVAHAAPLIAHAPAIAHHVSAAPAVPYGGSLAHHASAVPAYGYATHNAHAHVAHY
>Dvir99
MANFMCFVILSLALFASVAVARPGYAVDYYDHPKYAFNYGVADHTTGDVKSQHETRDGDVVKELKNYLNL
>DvirB
MKFIVFACLLALAYADSSTVVKEYNEVNPDSFKYAWETSDGTSVNQDGQLTDPHTLSVKGSYEYISKEGKTIKVTYTADENGYKPDIKQS
>DvirC
MLNHKLLCCACFLLLLAAIGSANEPVPVPVPEPVPEAAELLKHINQQNLNGAGQYKHEIEVDNGIRTSAQGNVNGVQGEYDLPGENGPIHVSYTADSTGFHPHIN
>Dwil10
VVCLFALVQARPDVSHLVKSTPEPHVPANPYVFSYQAGRAPGHVDRQHTEVSDGSGVIRGAFSYVDPKNQVRTVQYVADENGFHPQLSHQLEDSAAVKAAKRKHFETYNRIAQEHASQTPGQVALAAAPHTSAAVAYATKKHLSAFERIAAEHAAIGAQQEAQRLALAAQSPHGEVEDGQYHP
>Dwil100
KPSQPGRPTPGGPGPRPPAPPTRPIPGQPGEDHVHMPGMPFDFEYAVQDAETANDYAHKASSDGDVVTGEYRVQLPDGRTQVVRYTADWKTGYHADVSYEGEAQYPQGPVPGQRGGGGGGGAGGYKY
>Dwil101
LQQYASKYAFGYRIRDFHTGNDFGHKQNRDLHGVTRGQYHILLPDGRIQNVIYHADDTGFHADVSFENGKH
>Dwil103
MAMMVQAIGDESQAVIVQYENEIKSDGSYNWAYGTSNQIQAQESGVGSAYAAGSVQYVAPDGQTIQLEYTADEHGYQPRGAHLPTPPPIPDYILRGLAYIEAHPFTRIQLKK
>Dwil104
MFRYVLIASAVLACAIAANPNDYNAYATKAASDIRPDGGFEYVYETSNGIAAQESGVGGNHATGSYSYYSPEGQLVQVSYLADENGFQPQSPWLPTPPPIPAAIQKSLQYIATHPQYQEKSQSSGRVSGGRFGFLKSIAG
>Dwil106
ASALIPLLFVAYCAYAQHQDYTTPVPILKQIDKHNDDGSYTYGYEAADKSFKIETKYPNGEVYGKYGYVDDQGKVREIEYGASKRGFEPAGSHINVPPPTLTNSNPYPLGPNEIDDGQYREDPAVYYKDQKYSRPVAASKFSLNDYGRGQQQQQQPQPAPPQQRPYYSNPTPQYYNPPAPQPRYYQPAPQPVQQPYYAPQQPQAPYAGLPNQHHPALRNLNIYTGSYSIDYTGRK
>Dwil107
LESLLLISCVLGGLVEAQDYQDYQENTPRPAPVRLRAHAAPAAQSEVQRATPVPILKQINKHNEDGSYTYGYEGADGSFKIETKLATGEVKGKYGYVDETGKVRVVEYGANKYGFQPSGEGITVAPPTLVDETAKEEPEYEDEPAPQRPQRPYAPRPQPQPQPQPQYVQYEEEEVEPQPPRRIQYAPQPQQLQSHQQPSVGPAPPRLQVPGAQRTTDVLYSPLQRPARPEPDYSQSQSFGDGPSNVRISRPVYALPPASPAPSSARAQGFLAPAS
>Dwil108
MWSKLIIFIAFLAYTQAGLLPVKSVGSEDTFDAHPRYSFGYDVQDAETGDVKSQTEQRDGDRVQGQYSLNDADGYRRVVEYTANAEQGFQAVVRREPIS
>Dwil109
FIVLFAACIAVSSAGLIPAAAPLAAVAQVEEYDPHPQYTYGYDVKDALSGDSKTQVESRDGDIVQGQYSLNDADGYRRIVDYTADPINGFNAVVRREPLVAAAPIVAAPAPVAPVVRAAPVVAAAPLAAPVVRAAPAFAAAAYTAPFTYAAAPAPIVKTVAPAAVAAPLVAAGPAIVKTQFASPLISYAY
>Dwil11
MIKILFALFVICLIGIWAAPVEHSSTSTQPPIAILEQQNEKHEDGSYNFYYHGEDGTHRREEAVVRNAGTDHEFLEISGSYSYFDANGKEVTVTYKADDHGFVPEGGDILPQISVAAKQVSEIVAQPDLDYDKPPNV
>Dwil110
MAFQFVTILALVAAVSAGVLPVQQVYHAAAPAQLAVAHAPVAVAHAQPIYAKPDDEYDPHPQYKFGYDVQDAISGDTKSQVEERDGDVVHGEYSLIDADGFKRVVQYTSDPINGFNAVVNRIPLEHQLKTVVKTVAPVAVAPLPIAYHQHH
>Dwil111
IVFALALIGVANAAVLRTIAPAPLAVAPAPVLAKTVELEEVDPHPQYSYSYGVQDALSGDNKGHVEERDGDVVRGEYSLIDADGFKRTVTYTADPLNGFNAVVRREPIVAVAEPLIKAAPAAVAVAAPAPIIKAAPLAVAAPIVRQSAPLALATPVVRSAPLALSAPIVRSAPLAVASPILRTPFRYTAAPAYTVANL
>Dwil112
MAFKFIALFALIAAANAGILPATQVYHAAPAVATYAAPAAVAHYAAPAVVKTIAQPVLAKAAEEYDPHPQYKYAYDVQDSLSGDSKSQVEERDGDVVRGEYSLIDADGFKRTVQYTADPINGFNAVVNREPLVKAVAVAPVVKTIAPAVAHYAAPAPVAHYAAPAAVAHYAAPAVVKTVAPVAHYAAPAVAHYAAPAVVKTVAPVAHYAAPAAYATYHH
>Dwil113
MAFKFIALFALIAAANAGILPATQVYHAAPAVATYAAPAAVAHYAAPAVVKTIAQPVLAKAAEEYDPHPQYKYAYDVQDSLSGDSKSQVEERDGDVVRGEYSLIDADGFKRTVQYTADPINGFNAVVNREPLVKAVAVAPVVKTIAPAVAHYAAPAPVAHYAAPAAVAHYAAPAVVKTVAPVAHYAAPAVAHYAAPAVVKTVAPVAHYAAPAAYATYHH
>Dwil114
MAFKLVAFVSCLALVSAGLIPIEQQLHHQHQEQPQLYHAAAAAAPQAQHVVYQQQPHGYAHAHAHAHEVYPDDPHPKYNFAYDVKDALSGDSKSQVESRDGDVVQGEYSLDDADGFRRTVKYTADSVNGFNAVVHREPLTHVAHKVIATPAQYHHAAAVPTTIVKTPVTYAAPSPVQTYVAPAAYHQHEAQHEQDQHQHHYATYETSAPAHETHDYYHHQ
>Dwil115
MAFKFVFALAFVAVASAGYAPLAYHQAVAPVAAPLAVAHKVVVKSEEPYDPHPQYRFSYGVDDKLTGDNKAQVEERDGDVVRGEYSLIDADGYKRTVQYTADPINGFNAVVNREPLAHYVKTVAPVAHYAAPAVVKTIAPVAHYAAPSVAHYAAPAVVKTVAPVAHYGSYAAPAVTYHH
>Dwil116
MAFKFVFALAFVAVASAGYAPLAYHQAVAPVAAPLAVAHKVVVKSEEPYDPHPQYRFSYGVDDKLTGDNKAQVEERDGDVVRGEYSLIDADGYKRTVQYTADPINGFNAVVNREPLAHYVKTVAPVAHYAAPAVVKTVAPVAHYAAPSVAHYAAPSVAHYAAPAVVKTVAPVAHYAAPVAHHYAAPATVVKTVAAPAVAHYAAAPAVHYAPAPATYAAYSAPAVSYHH
>Dwil12
MDLAQYPVRPRGSPDDPLADPFDDPSYSFSFRTADQSRSEENDSTNRIRGLYSYLDDVGERHSVRYAAGAGTGFEISNAVPDNPSNVGYSNPLYKAHPKTRGKMSVQRGPAGSYKLIAAGPDHRRAESRAPDGLVRGTYSFLDDKGVQRTVEYIAGAGIGYRVVQNRIGPGTHINPSVADFRLSDTDFRLANDFGRGAGGKLGTTGSGGAGVGVGVEPQVLAQVQVQVQEMVMTANRRLGLMVVMA
>Dwil121
IFLLSTVLGIAYAGVIGPGPYYGPALHGYAGYAPHPGPLPAYVAPAPKAPAPEPYDPDPKYSFGYDIQDGYTGDLKSQHETRHGDVVKGSYSVVDPDGTKRTVDYTADPHHGFNAVVRKEPLAYKPAPAPAHLHLPGPAPAPPLPAVPKAPLLSYPLALTALHRAAPAPAPAPIPVPVAPVTAPAAPHHLPTAHFHAAYPALAHSPFAQYPGPAPAPAPAPLPVDPHAYYHH
>Dwil122
MFRFLALTCTLVALAASQSYHQDPKTAAIISEQRYLSGDGKFGAAYEQEDGINFKEETDADGTRHGSYSYVDPSGQRRSISYTAGKNGFQASGDHLPQAPPAPPQPVPTSGYQPQPQYQPQQYQAPAPQHQPSYRNNDDGDDGSYDPRYNDPSFSQQQQSYHQPAPQPQYRPAPAPQPAYQPAPQPAYHQPAAPQYQPQQAYYPTTTPNPHRFSPPGKLSLNRTPDGFTYSFNKV
>Dwil123
FVSVVTLMALIGGSMAGFAATYAGYHPTTYQVAPAVYHAAPAIAAPAVYQQAAAPIYTKSYALPSPFVKAVAPVAPVYKTYAAPVAPFVKTYAAAVPAPVAPLVKTYAAAIPAPVVAAAPLPAVVKTVAAPIVKQLELESAPRYDFSYGVHDSLTGDIKSQVESRNGGNVVGSYSVLDADGFKRTVTYTADDINGFNAVVQREPVVRAAVVAPVASAVPVSVPVAAPAPVTSLPAALPAPIYYPQQQQQQFFQPQQQQINVEQQSEVVEAPEPTPIDYTEGQDQQQQHQEYPQDQQFPPYPSATPAPSVDSDDSDVVEARSALESSTSTTAAPAPVNEENKDEDNDKKSA
>Dwil124
MYKFVCLVSSALLLVSCALARPQDQRAAAPTTTTTPASIIKQENVNNADGTFNSSYETSNGIRVENIGTLKKITIPRSEDANGQVIEEHEAVILVQTGSYSYNDPDGNVISVQYVADENGFQPQGDHLPVAPQ
>Dwil126
MKSIALIVVVISVVNIGCQALGNSQSQADLISQESNVEYNGKYHYHYELSDGSKATQDGVLKTVDAQHDGESIHGKYSFVGEDGKTYVVSYTADENGFQAVGDHLPTPPPTPEWIARSLEYQRLHPYHPPEQKH
>Dwil128
FALCLVAAAWLTMVQSAPQRAEEPIAIISQESNIEPDGSYNYNYETANGIKAEETGTLKKATSPDSSDVIIAKGSFSYTSPEGNLITLNYAADDENGFQPQGDHLPTPPPIPPAIQKALDYLLSLPPAKRR
>Dwil129
ISCILAALIFVIVASDAQRTQYNPYLKNPYYRDLYYKNRDLYNLRRYYDNFYTKYNPFIANAVARAVQQSNDVNTGSGAYRYSYETENGLHGEEQGVPVNIGNGEQEEQVEGAYSYISPEGLRVGVKYLADANGFRPVITYDGVNSAFYASQPAAANVVHTLH
>Dwil13
ASLCSAENIFKINITPEEAQQFLQSAQLRGINDIEYAPKTGENPLPEARNERGEFVYMGRVIEHPEDYVEEHYDAHQYHGQDGLGQFAYGYRDWNQGKNEKRDETGKVTGSYKYVQPHGRDFVATYYADKTGFHVEDNRPAHLKLPATKTPAVLKAEEEHFKLWGELAAAAGHNPDPYAAEYQTGEGAYQPSEAETREYVHEEQPYVPGPEETGEPKGFFYAFDYNVPLLRNKEERAELERLRAINNKEE
>Dwil131
STTTKKPTTTTKRTTTTTTTTTTTPRPILFNYDDEGRHKILHQEEIRKKDKYDHAFLTENGIYGEEQAKLHHTGGTHAKGRYEYTGDDGKLYRVNYASNDGGFMPEGEHIPTPPPIPEAIARALKYVEEQHRENGAQFDHRGFRINHMTKDIKAQLKAIHLERMPKELGDQIRMLEHEVELAEEEEREEQAELERQERKRKAALAKKA
>Dwil133
MSSIKISLLICFAVALAQNDGRYRPPPTSAIRAGDGRYRDGNDGRYRGGNDGRYSGGNDGRYVHVDNKYQHDSRLADPYAGDNGRYVGGASRSGAGGGGGGSGSGAASGSGRAATATTRLSTRPTVASTLRPLTANLGKGRGTGEGGNGWAIIRQEDDVEVDGYHYLYETENGILAEESGRIEKLEVGEDGLRSKGFYEYTGDDGLLYRVDYTADDNGFVPSAEHLPTPPPPPPYVAKLLAYLEANAAKKK
>Dwil14
MKFVIVFVALFALAFAAPAAEVQLLRSESDVGPESFKYIVETSDGTKAEAEGQLKNAGSEQEAIAVHGSYSFVADDGVTYTVTYVADENGFQPQGAHLPVAPEA
>Dwil15
MKFVIVFVALFALAFAAPAEEVQLLRSESDVGPESFKYISETSDGTKTEAEGHLTNPGAENEAIAVRGSYSFVADDGVTYTVTYVADENGFQPQGAHLPVAPQV
>Dwil17
MKFAIVFVALFGLALAAPASSSDQAAETVRQEADVHAEGYNFNYETSNGISGQATGELKTLGPEESAVVSKGSYSYTDPEGHQHTITYVADENGFQPQGEDIPVAPVA
>Dwil18
MKFVIVFVALFALAYAAPPQQVAEVLRSEFDVGPDSFKYAYETSDGINSEAEGHLNNVGTEQEAIAVRGSFSYVADDGQTYTVTYVADENGFQPQGAHLPVAPQV
>Dwil20
YETSNGISQTQEGRVAEGADSEQGGINVDGTAEWTSPEGKRFLIQYNADQYGYRPRFKQLS
>Dwil21
YETSDGITRQEQAELKNAGTEQEALSVRGSVSWVAPDGQTYTLHYIADENGFQPQGDHLPHN
>Dwil23
MKSNLNSWSCSCLVVFVLVSIMMLAQAAPPQETAQVLRFDSDVQPEGYKYSVETSDGKSHQEEGQLKDVGTEHEAIVVRGSYSYVGDDGQTYTINYTADENGFQPEGSHLPKAVQ
>Dwil24
MKFIIVFVALFAFALAAPNRNAETLRYDADVEPLTYQYRVETSNGIKTEEQGHVEDIGSEDEASVVRGSYSYVGDDGITYAVNYIADKNGFQPQGAHIPVA
>Dwil26
MKYTIAIVFACLLAVVLAAPADNTAEILRLESDVQPEGYKFALETSDGKTHQEEGQLKDIGTEHEAIVVRGSYSFVADDGQTYTVNYVADENGFQPEGAHLPNVPIAN
>Dwil27
MKFVIVLVALFALASARPDAEVLKDVRNVEPESYNYESETSNGISQQESGQLKNVGSEHEAIVVHGSYSWVDEKTGEKFTVTYVADENGFQPSGAHLPVAP
>Dwil28
MKFVIVLVALFALASARPDAEVLKDVRNVEPESYNFESETSNGISQQEEGVLKNAGTDHEAIVVHGSYSWVDEKTGEKFTVTYVADENGFQPSGAHLPVAPQ
>Dwil29
MKFVIVFVALFALAYAAPGNIDGDAQTLLYKSDVGPEVWNSAYETSNGIKADEDGKAINVGTDHESIVVHGSYSFVADDGKTYSVNYIADENGFQPQGEHLPKAV
>Dwil31
MARPQNDVEVLEYESDNIGIGGYKFSYKLSDGTTRTEEGVVNNAGQENESISIRGSVSWVAPDGQTYTINFVADENGFQPEGAHLPK
>Dwil32
MKFVIVFVALFALAYAAPAGEVQILKSDSDVGPENFQYAWETSDGQAAQAEGHLNNVGSENESLAVKGSYRFIGDDGVTYEVQYIADENGFQPQGAHLPVA
>Dwil34
MKFVIVFVALFALAYAAPAGEAEILKSVSEVGPESFQFDWETSDGQAAQAEGHLNNVGSENESLAVKGSYRFIGDDGVTYEVQYIADENGFQPQGAHLPVAPEV
>Dwil35
MKFVIVFVALFALAYAAPAGEAEILKSVSEVGPESFQFDWETSDGQAAQAEGHLNNVGSENESLAVKGSYRFIGDDGVTYEVQYIADENGFQPQGAHLPVAPEV
>Dwil37
MLLIPVIRSLPALENGEHEEALHFGFHTENGHQRTEDITFTVRPETDETKALEKETPKPVEYRGGYSFISADGYQYRVLYKANKNGFQPYVTAHKIGGKSENTNKTLT
>Dwil38
CHSEVKTMRQATQIILLLLALGYIGALPAGYPSSRPSSTYLPAKNGNGKPPAPPKNSYGPPKNGKPAPPATPPKNSYGPPPAKPPAPKPPPPKPPKASYGPPPSNGYLPPNGNGGNGGSGGNGDSGGGEIIPIIKLESKVNTDGSYKYEYETGNGIMAEEMGYINGNEAQTAEGSFSYTSPEGQSISVTYIADENGFQPQGDHLPTPPPIPIEIQEALDKLAAGGGCHGCDDNETADGDGDDGASNM
>Dwil4
MSRLTYAYAIIAIALCCSLNAVRSQPQRGIPQPRYNSADANAVILKQNFDLNPDGSYQYNYETSNGIRADEAGYLKNPGTQVEAQVMQGSYSYTGPDNVVYTITYIADENGYRAEGAHIPTPPPAQAVGGPSRRFFK
>Dwil40
ANSSYQFGFDVKDDEFTNYQNRKEVRDGSVIKGSYSVVDSDGFIRTVKYTADPKEGFKAEVIREPTDIVVKIPTPPPPTQLLRAGGHKVQSEYSSGKQQYQQQQQQQQPQYHQYQ
>Dwil41
MCKTFVVAVAVAFVALAMSQVNARPDAYDAAAETREFKSDLKEDGSYNYQYQTSNGIAVQESGVGGHYATGSSAYYAPDGQLIQSSYVADENGYRPSGAHLPTPPPIPVAILKALEYIRTHPHQETRQGQGRFF
>Dwil42
MFKMQLVVIVAIIAFVGQTQSFPSDNPDAHAEIRSFVNELKQDDGSYNYQFETSNGIAQQEQGVGGYYASGSSQYYTPEGQLIQLTYTADENGFQPQGEHLPTPPPIPEAILKSLEWIRNHPEENNEDQYDHKHDHHEHAAHAHAGHAGQQQIQLPSKQYLAPQAQQTLPVAALLAPVSASSGVLPYERKI
>Dwil43
MMKAFSSLVLLAVALLSSSILAAPAPPLNEDSITKFLSNANLDGSYSYDIQQASGQVRAEEGQAGVAVRGYYAYTSPEGIPIQVTYEADENGFRPQSDVLPTPPPIPEAILRAIRFIQEHPTPEELADRE
>Dwil44
CFTSIALLVCLAAWTHAEPPVPQNQYLPPNQSPQAPSNNYLPPTQSYQSPSNNYLPPQRSGGNGGGAPSNSYGAPIAPQSQYGAPALTGAIFKGQNGGNGGGGGYGQQNDEEQYGPAKYEFKYDVQDYESGNDFGHMESRDGDLAIGRYYVLLPDGRKQIVEYEADQNGYRPTIRYEQVGNGNGNGNGRNGGNGGGYDSNAQQGKFNGYQ
>Dwil45
MKFLIVFACLLAIAFANEDAKVLHEDSEVNVEDFKYNLELDNHIKVSQEGQLKDHDNWVVHGEYEYIAPDGSPVKVTYTADDTGYHPVVHA
>Dwil47
SLLMTLMLLLWGTDAAKLDNRQYLPPPASAASAGGSPGAGLQGPGGGGNNGLGGINNGLGGFPGAGGPGRPIGPAPPRGGPSGPAPAPAQSGPVIPILSFVNENDGDGNYRFSYETGNGIKAQEEGTIKNKGSESEIPSVMGSYSYTNPEGELVEISYTADENGFVPSGAALPTPPPIPDEIAKSLAAQVEVLALEGVLDMEVALDQVSEAAAAVEELQVAALVMEVEQAVDQAVGEHLEAALAMGVEELVDPVVEEPQEAAVATEVVVDQVSEEVPAKEAHRAAGMEVDQVVHQAVEERQEQVEQAVDLDVEEHQVAAVASEVVVDQVSEEAQVMEELQEAELVME
>Dwil48
MKIIIALSCLLALAYANENANVLRNDAEVNVDSFKYAWELDNSAKVAQEGVQNGEEWKVNGQHSWTSPEGEAVSIQYLADANGYQVLAANPPLPTPPPVPEAIQRALAYIAAHPPQPEH
>Dwil49
MFKIMLVCALAALVAANENADVVRLVSEVNPDGFKTDLALSDGTVQQAVGDVHGNIDGSFEWISKEGEHIRVQYKADENGYQPQSDVLPTPPPIPDAIVRAIAWIAAHPSKDAH
>Dwil5
MVKFVLVTVLALVGSTFAASIGQSVTTEKHEVIPLLKFETEKEPNGNFHFSYEGGDGSSRQEQGVIENAGTDEEALEVSGSYRYIDADGQEIEVHYTAGKNGFVPIGTNIPHSISALAKAAADLPQVSEEEDLKARRKARSNDEKTKKGEKHEKNEKKEKNEKVEKIEKAEKTHDVHEKSHAVHEKSHDIPVKVVGH
>Dwil50
MFKLLLVCALAALVSANQDPEVKELISDVLPDGFKSVLVLDNGVVAKSSGDEKGNINGVYEWISPEGVSVKVSYVADENGYQPQSDLLPTPPPIPAAILKSLDWIKANPSKE
>Dwil51
MFKYILIGAILALAISNSMQDEAQIVKQVVDINPESYNWSFETSDGTSQSASGDEHGSKGSASWLSPEGEHVQIQYVADENGYQPQSALLPVAPPVPEAIQRALAYIAAHPSADAHN
>Dwil52
MFKILLVCALFALALANDEVLKSVNEVNPDGFRIESALSDGSAQEATGDVHGNIHGSFEWVSKEGEHIRVQYVADENGYQPQSDILPTPPPIPAAIARAIEWIAAHPSKDAH
>Dwil53
MFKFVMICAIFGMAVALSPGHVSSRGEDVHAEVKSEHSDVRADGFDSDLLVSNSIQQAASGDEHGNIHGSFSWVSPEGEHVEIKYVADEHGYQPSGAVLPTPPPIPVEIARALAWLEAHPQHQEPSHHH
>Dwil55
MFRYLAVIVSLCVVACLAIEDDAHAHVDKAYKKEDGHGHFSYGYEITNGIGADESGDEHQVKGEFHFVSKEGKPIKITYTADENGYHPQGDLLPTPPPIPEAILRNNLAYIKAHPRKEEQQSASHRRH
>Dwil56
MKMLILSIVSMLVFACSGQHHHGHGHLSANNIPRDEKPDHHRHEDLRETSTWIPILKYNKEQSEDGSYKTEYETGNSIIHEETGFLKDFETNPNGVLVQHGQYSYQSPEGTLVNVQYTADENGFRATGDHIPTPPAIPDEIQKGLDQIYAGIKLQQERLEQRAKTDPAFAKKLEERRVANQNGQYIGLLENQ
>Dwil57
LTSAEEKEELERIQNESAQYSFNNKINDQINDGQIEREETREGTKVTGSYSYSDGFVKRTVHYEADENGYRVVKEDTQPIGEGPEFNPEGKADVEGSLIGSYSIKLDNDGDKKHYKDVRA
>Dwil58
LTPEEEELERKQNESAQYNFNSEIIDDINDGMIAREETRDGHKVKGSYSYSDGFVKRTVHYEADENGYRVVKEDTQEIGEGPRFNPEGQADVQGSLIGSYSIKLDRDDDEKHYKDVRA
>Dwil6
MFKLLPLYLCLVALCMVSSLPLDNSEKEVIPILKSETNKYEDGSYKLEYETGDGTKREEQASVINQGTDEEALEVKGSYKYINEDGQEVEVFYTAGVNGFVPYGSIINSEITAVAEAAKDLPKEVPSDLKA
>Dwil63
MAHPWLIILGVLLFTYGLPITTAAPAAAVKETHDTKAHLLDRFNHRYPDGSYEYRFELDDGTARYERGYFALVNEVKTLMVVGYYSYRMTDGGYITVFYNADQFGYRQNQSITPQVYPNLPRSIDVPLGMEPEKQQEQEQ
>Dwil65
TYLLLCLSLLTCNVANSALLRPLELSKSSSISSLQQQLNLNNNNNNNNDRSNANDDNDDDSTTLTPNSSEDYDSRPQYSFAYDVRDSLTGDDKRQEEKRDGDLVQGQYSLIEPDGTRRIVEYTADDLSGFNARVSKQRLDEQQQLERSSSSTSRFNSIEELQSRLTAQAIAEARSLAEAQQQQQLQLEAQTRLESENQARVQAQQLMEQFQQQVQQQQQEQQRQQQEQQLRDLQRLQEQREREQREREQRDREQREREQRERDLRERELRDRELRERELREREERRQQQQQQDRRQQQQQQQRLLERLNSEQQSLILPSS
>Dwil66
MESLFNLLILLCGIQLLYGAYIPDSDRNTRTLQNELQVQKDGNYRYAYETSNGIQASQSGLGGISVQGGSSYISPEGEQISVRYVADEYGYHPVGDHIPKVPDYILRALEYIRTHPYQVKDYYTEVLSNNNNNCKAY
>Dwil68
MQILSGLLAVAMWLLVLDGIQAAPHGHGTSYTVVTKHEQPVLYKKYGYNGHDQLDFVSAPYGAGYGIASYGKYEPDHYPKYQFDYGVDDAHTGDHKSQWETRDGDKVKGSYSLKESDGTIRVVHYTADDHNGFQAEVKKLGHAHHPEVYVKSHGHGDIYGAGYGYGYAHPYSHGHGKASSYVSVKQLH
>Dwil69
EHPEYAFSYGVKDLHTGDVKSQWESRDGDGVKGHYSILEPDGSIRTVHYTADAKRGFNAIVKTVGANSHPITETPDGAANDLNDDTSQSKINHYSKDQEHIVLSSDIKPLKKPIEDLTHSHPKIPSLIEFKPHARIKQVPMEMEPGIRDRLQQARDNYYKQIAAAQKLHASSNYPSPSIQEGEWKAVIVNEPKEYRPHYTTIQPQPHHHPYYDHYAPKDLPANYLHHPSVPKQALHTSFTQSKLRPTEPISNHIHQKK
>Dwil7
LLICFVCAQGATTSRSNIISPVAIIKSQAEQQTDGSYYFAYEAADGSYRQEVGLIAGPESELDISGAYGYINDNGDHVQVKYMADKNGFVTRQIYNNRLKLTTN
>Dwil71
LGSLGSLGHGAGSGAGYYGVISLGHHAATPALTYQGLLSQTAGHGHLGSPLSGYEHGIGGIGPLGGGFYRYAQGVPALSAPTPLAVGGYLKSAHVAQPAVLKVIPEKHLEHVDTHPRYAFEYAVNDQHTGDHKHQREERDGDVVKGEYSLVEPDGNVRTVKYYADWETGFHAEVINSRDQGKIVAKRQLATAKS
>Dwil72
MLMQCFILAFALNIAISSFASAANLRTSSNLKTDGRRYQEQDTARAFYSYGYSDANAARAEYTIQDGSSRGFYSYVDANGKLQTVQYEAGGSQGFKAEASNLPKAPVDDGKAPQPVTETEEVQQARLNHLKALREAAQREVEEEAIAASLREEKAKQEKEQKALDEQQQQQDHREEGLSEEDAAILERVRAELTAMLADRQNLRKEEQKLNAEESKSERNENDDDRRRTNDNDETRTDSNDQKIEDQSAKQIKGRQDASADEDPRLRTVYTLADLSSTSYLKLGELEDRLE
>Dwil73
MHIALVLCSLILAIVSSAAGVPQPSLEYGAPLPQPYQYHSQDDYGQYAYGYAGPLSSKQESRTADGTIRGSYSYRNAHGTIQTVEYIADTKGFHIISSDGPQAKANEETPEVAALRAQHLAAHEEAKLRLAGNSVEVDAGPQPVQDTPEVAAAKVAFFKRYEAEKLRNLLISEKQVMLPIHTVYSQPIYVYQPSRGYTYNRKTEIQRDYLPVA
>Dwil74
MLSHLFILSTLTASLVQGLAIFATYPTQYAAEGSGLVTPTQQQYLSQDVLGQYAYGYAEPLSSKHETRSWDGTTRGSYSYRDATGKLQTVDYTADSDGFHVAATNLPTAASPRAVVQSHNQSDEKDVLPQPVADTAEVAAAKSYHLKRLEAEKQRNYILARRSNVIAVPAAVHYTIPRYYIPRFYY
>Dwil75
MAQMFFTALALVSAFAILQAAPFHGHGGHGHGGGATSHASVHLTSHDDHHHHEDHHHHHDDHHDSHAEYDFKYGVKDHKTGDVKAQSESRHGDKVTGHYELIDADGHKRTVHYTADKHKGFEAQVHREKVHHHSAPEHHHQQHSGYEGGHVDFEEFATHSGHGHEDYSHHGHGHGHGHSHGSSSSGYSLKQEHGHGHSHVAHEHSFEHGHGYH
>Dwil76
MATKFFILLAVSLLGLAQSEYNYNEKAAAAVNSLEQQQQQHSSSSGEDFLTGYHTPSNNADNSQATPDGYDYLIPSRSRSFAAGGSVGAALASQHASNLLQNAANAASATTEDLLPSPLPILREHPQQQQQREQVHVREVFPPASYNFNYAVHDETTGDIKEHSETRDGYVVRGSYSLVDPDGYKRTVTYTADDVHGFNAVVKRVPYALKTVAVVAPVVRLDERSKQAQLVNSNARLSSSSSSSLSSSTPTVGVAIGSGAESSSSSSIDSYAAAPRGLDSSGGPYA
>Dwil77
MGSFSYIFCLGLALVSSINAIELLAEPENGPVAYEFHWSVNDPHTGDIKSQKETRKDDKVEGQYELIDSDGYRRIVQYRADDHSGFEAIVQREPTDIKIPLPEAPKKLLAAKILTPVLPVAPLVHYASAPKAILKQDLA
>Dwil78
LLSLFILGVGAAAAIELPLGSVYHSPALVKPLLKTVEVEAPAHYDFSYSVHDEHTGDIKSQTESRKGDQVQGQYTLIDADGYLRTVDYTSDAHNGFNAVVRRDPLGQKVIKAAPIAKILAPAPIAYAAPKLLAPAKLPLPLSLYH
>Dwil79
MNALSFLIFLCAIAAVAIEAGIISTHPDELIASPAQYEFHYSVHDGHTGDVKDQFEHRRGEYVTGRYSLIEPDGHRRIVDYTADPLLGFNAQVRREPISLITRH
>Dwil8
MMMPSLLVTTTTTTMMMMLLLFQMDMSQAQLTQTPFQQRPLQQQLQQQQQQQQQQQQQQQQLQPFQRRGQLQGQGLFAPQGNQLNPLINPALASPFGVSRYNPQYQQQNYVPITAYQNDLNLDGSFSYGYSTADGTTAQAQGYVKNLGYGEGVEAQVIQGSYSYTSPEGTPITVRYIADENGFRAEGTGIPATPYFAPNQPYQPQLGGVANPNLNPYQTPFRQLPPPLPTNAFRPGQQQPLTPQQLQQQQQQLRNTGQYQPELPFNQLHSPNNLPAQYAGQFGQQQNLNPQQQQQQQQQQQQQQQQQLQQKEQQNEQQQQALITQQLRGRPNQLVDPFSYNQYNRRFKKSSKK
>Dwil81
MFWHPIVLVLIAISSMVAAGRLPQRYLPASVSASASVPSNQYLAPQASQLRYHGVHSGGGQAGHVRPIGGGLQRQHYGQQQIPIVRSDYQSDANGNYNFGYDTGNGIHRDETGEFHGGWPHGSLGVRGSYSYTGDDGQQYTVNYKADKNGFHAEGAHLPTSPTVPHEHHHQGGRSGFGGNAGYHGAASSNVQVPSSRYLPPGYRQRRHY
>Dwil83
MKKRRITSSWRGRGQQHSAGVPIAAGATCFRVTCAALARVWHAPRLLFKDLLIVAIAVGLGMIATCSAVGYSYARFEGPVVGPEHLITSHDGTSDYVARPEYSFAYGVEDGKTRVLQNRKETRQGDEVRGVYSVVDPDGTLRVVKYTADDANGFQAEVITNGVATLHGHGNADEGNAGLLAVDQHVRHEIEHNNDAEEEDDEADTEEEGHNGQRHKSNNQYKVHEDQNEAEEEAGDNEEGGGDHEEYEGSSEEGYDDADAHQEQDSSEEY
>Dwil84
YFVAIALLFAAACQAVPIELGHYAPSLVHHAPVLAHAVHAVHAEPVAYPKYSFNYGIKDPHTGDIKSQAEERDGDVVKGQYSLVEPDGSVRTVDYTADDHNGFNAVVHKTAPKIIAHAPVVHAP
>Dwil86
FLIFASVLCLTLAYPLDHHYYHQEDSHGYEHLAHAHQEVEDYGHQHQIERISLGEEHGHHEPQHYEHHEDEHVDYYAPPKYAFKYGVNDFHTGDVKSQHETRDGDTVKGQYSLVEPDGSIRTVDYTADKHNGFNAVVHKTAPVHHHEELHEHHY
>Dwil88
MAQKVILVLSALVAVATAVVVPGPGLALPGYPAYPSLAAPALLPKLAAPVYPGLAKVATIAKVAAPEPYDPNPQYSFSYDVHDGSTGDVKSQQESRSGDVVQGAYSLIEADGTRRIVEYTADPVHGFNAVVHREGAVVKAVAPVAKVLAPAPALLHAPLVAKAYAPALAPAYAPALSPAYAPALAPAYAPALPKLALPALSPLGYH
>Dwil89
IIFASCLLLVIDGALLPGIPFHATEVDPHPQYAFAYNVQDGLTGDSKSQQEVRDGNVVKGSYSVVDADGTLRTVFYTADDNGFNAVVQRGPVPVAVAPPAPAPVPFL
>Dwil9
VVCLFALVQARPDVSHLVKSTPEPHVPANPYVFSYQAGRAPGHVDRQHTEVSDGSGVIRGAFSYVDPKNQVRTVQYVADENGFHPQLSHQLEDSAAVKAAKRKHFETYNRIAQEHASQTPGQVALAAAPHTSAAVAYATKKHLSAFERIAAEHAAIGAQQEAQRLALAAQSPHGEVEDGQYHP
>Dwil90
TLFVLGLALSVTQALPIDPYGPSLLSAPAISYATGPKLLAAPAISYAAPKLLAAPAISYATGPKLLAAPAISYAPKLLAAPTLLAAPAPALAVAKVAVPEPYDPNPQYSFSYGVTDQHTGDSKQQEETLVNGVVQGSYSLAEPDGTIRKVTYTADKINGFNAIVEKKGVAIAKPALAVAAVPALTKIGYASAPGLSLAGHY
>Dwil93
MALLWSVLDAARLVRIRRIRRLVGASDRDAQITDYRVSPLDDEGVFKFAFKTSNGIDVQAAGNALETIGIFSYESPEGIPIETRYIADELGFHVVGRHLPQPPPTPDYILRSLEYIRTHTQDGKLKPNVF
>Dwil94
LFCLALIGFACADNINKDAQIRSFQNEASDAEGNYQFAYETSNGIQYQEAGNPNGVRGALAYVSPEGEQISLSYTADEEGYHPVGDHLPTPPPVPAYVLRALEYIRSHPSAPAQKDQ
>Dwil95
MMFKLSLIALLVGVVALVHADNINRDASILSLKNTEPDAEGNYQFAYETSNGIQTQEAGNANGVTGAFTFISPEGEPISLSYVADENGFQPSGAHLPTPPPIPEAILRALEYIAAHPQQLE
>Dwil96
MAFFKSLICLAVLSVASAGVLHGGPALYASAPALYAGHGHHDEGLDYHAYPKYHYNYGVADSHTGDVKSQHEVRDGDVVKGSYSLVEPDGSVRTVEYTADDHNGFNAVVHKSAPTVHHAAPAVVAHAAPLISHAAPLVAHGGPSIAHHVAAAPAIPYAGHLAHAAAVPAYGYATHNAHAHVAHY
>Dwil98
MAKFMCFVILSLALFATVTQAKPGYAVDYYDHPKYAFNYGVADHTTGDVKSQHETRDGDVVKGQYSLVEPDGSIRTVDYTADPINGFNAVVTKSGPTVHAQAVVAKPIVAHKPVLAHYEPHHLVKHVQQVAPAPLVVASPAPYGMNTYRMLKLFRRHANYFNNQYRKLRPDEDVHAVDAATVAEAEAEGEHDYYATYY
>Dwil99
MAIGATAAATEYIEFYNDFGNNHDDAKLHYTHQYHISDSNSQVHILHREQRQGNHVYGSYTHLEPNGHVRSVHYEVRGSRGYRAVIAQRSAHSFVHQSRDFAYEQQRQPLQALPLVKPVAFVI
>DwilA
LLLCFVALAVADVKHLTDRNLDLFKYNPSDIYTLPEDIDDDKPAVHYSGDVMKAKTEKFQNFNAGKKFKLELKTQNGIEVSSVGKLKDDKTFVVSGSYSFTGADGKRYKTRYTADEFGYHPITELDLDIPEPQPLAAAGQKPAVDASSLLGNKNRFQFLNQNLNPEQAGPLRGSGQSGDDYSYVPEQGGAHGNLFGAPYGGGAATFGAQSDYYGSVGSGNPFGPGSSAYGSAGNGNGYDYQPPQVPLITPSREYLPVA
>DwilB
MLLVTAVLARPEPPVNSYLPPSDSYGAPDANGGGGSGGRPSDSYGAPGNGNGNNGGGRPSSSYGAPGQGGQGQGGFGGRPSDSYGAPGNGNNGGGRPSSSYGAPGQGGPGGGLGGKPSDTYGAPGNGNNGGGRPSSSYGAPGQGGQGQGGIGGRPSDSYGAPGNGNNGGGRPSSSYGAPGQGGPGGKPSDTYGAPGNGNNGGGRPSSSYGAPGQGGQGQGGFGGRPSDSYGAPGNGNGGGRPSSSYGAPGQGGQGGGLGGKPSDTYGAPGNGNNGGGRPSSSYGAPGQGGQGQGGFGGRPSDSYGPPASGAGAGGGAGGNGNGADYDNDEPAKYEFNYQVEDAPSGLSFGHSEMRDGDFTTGQYNVLLPDGRKQIVEYEADQQGYRPQIRYEGDANDGS…
>DwilC
MALSGAQAGLAPLAAAPGALAYSTHLGAGPLFAPGAYSAPFGYSAPLLASPAPYAGLPLAARFAAPVAAPLAARFAAPVAAPFAAPLTGPVAAPLAAPVAAPFAAPVAAPLAAPLAAPVAAPLAAPLAAPVAAPLAAPLAAPVAAPLAAPLAAPVAAPLAAPVAAPIATEIVDAHPQYKYAYNVQDVLTGDSKTQEETRDGDIVRGSYSLIEPDGSRRIVSYYADPINGFNAVVQKDVPVAAVEAVAPVVAKTIAAPVAATPLVAPAPVLAKTLAGPIVV
>DwilD
MTTYTHTKAEVTGHVKSQTQHKSEANGASRRTMVDYAVGVSHPTNGLPDAFNYVSKEHQQQTTLSPLHIQLNANAVKDAGKYIDNGAVSSLVDLKDQSNIKPASKAANQVPIFAVQSNAFAPGKVVGHLHEPLASHTSPVLSPHPLSVSAAAQNPKHNANPVHQAQAHAQQHQPHTQLTQSSNQQQNQRLNKPSSSGVAAPALTGTVGANTQTAAKTPITSAVTATRIGSPLSGGSPANVGGSRLGGGNSLGGTKPGAGTNGGPSSGGSPVGGANGNHLGGGGSAGGNRPTSGISAGSGGSRGASATISNETGDLYKFKYLLDYNGHEETGSRNGDKQGNYFAIGEDSVLRTIEYIANEFGYQPHVSWQKLDTKDAQALPEENSLKHYEFKWFNKAE
>DwilE
MSFGKLQLQLLSLIVLLTSVVADVERTIYYNNVPPNAAGLYSFEFQTTNGITTKGAGNEHGAVGVVQYVSREGIPITFSYVADANGYQPTGDHLPAIPPHVLKQLEYIRTHPQVDERKSRRW
>DwilF
LLAAAFLVSAVSGSWHGAVSTQYQHLDPHSHTYSYGYADPNSQKHETRSHDGTTHGSYSYVDGHGHLQSVSYTADPHHGFNAVGTNLPKAPLAHGAPVYAAAHAHSAYVPYAHHAHGIHIPVLTHGGVPVDTPEVQHAKAAHAAAHAAAAHNAGGHHLYKRSIYGGPWAYGGAAHVPLTHGGVPVDTPDVQAAKAEHYAAHAKALGHVAHGHGAPVDTAEVQHAKAAHFAAHAAARSGHAIAPIAHGGYHVPVIHNGVPVDTPEVQHAKAAHYAAVSQASSHASSHSSWDGGYDGQYDGRWDGGHDSHAHSYASGYAHKGPIHIPVIHNGVPVEPAEVQHARAAHLNALAAASHGSHGGSHGGYYGGGGGAHEDDGQYHAHYDHY
>DwilG
MLKQAVILVIVMVALASSTQDYPEAELIETKNVQNLDGAGQFEHKVKVSNGIDQSAKGNVNAIEGEYFLPAQDGGKPIRVTYIADSQGFRPHIEN

## Sheet: Tweedle
>CG14240
MRALIILSIVAAASAGSLSGYNYGQGATTSIGGSGVSPVPALAGPVSYSAAPQASVHKEFYSFYANDDDFEDKAALQRALASVKKNIRVIFIKSPENRGYENAVLALAKQAAQQQTAIYVLHKQTDINELAQKFNAVRQNANKKPEVHFVKYRTPEDAANAQRAIQSQYDQLGGSSQSINGGVANAINFASQGAAPARVTPQQVPQSNYLPANILSRLRHKIDCTLFSNKSYLIWLC
>CG14242
MAKNPLPVRNIAAMLSLLLLWTFLGFCHGLGEVYLPAENEVSSGGKLATEYFTYAAPPEDDQVAPWQSARELAKVLSPPQQVVFIRTPETNIFTLTAKQLAVNNPLDIFVLHRQADADALAKQQAAIQQQVSEKPSVHFVKYRTPADVTRALSALRSDYDRLPGNSISHAIEKADVVQLKPQTTETPVIFKIRPKDSDYYETHEPASELETAKLQALFREYLPPGKRR
>CG14243
MRAFIVLCLLAVSCSADKLGYNYQPVAHADEGLSFLPGSGQVIGELPSQVLPVQSGEAVLSQPIEAPVAPQIAPLVEEFQKEFYSYAAPEEQYDEGASNQQIANSLKKNLRVVFIRTPENQGFERAALQLAKQSAQQETAIYVLTKQSDVSNLAKQLNALKTSSTNKPEVHFVKYRTPEDAANAQLAIQNQYNQLPGVSRISNEGRAPVLNFASSPAQAAAIPAVAAAAPSSEYLPANVVAGQDYLPPNLRRFRVK
>CG14250
MRGFLLLLLIASVSAAKLGYNYQAAAGDRRFAGLIDAEATGFSSTSTQQQQQQQAQQELVQQNTQQQIPAAADEFSKEFYTYAAPEEEFADQEATEHIASMLKRNLRVLFIKSPEHQGLTNAALQLAKQASEQRTAIYVLSKQADVSQLAQRLANENQAQSPKPEVHFVKYRTPEDAVRAQQLIQQQFDSLGGSSRSSDEGVAPVLDFSSAPAAISVQEQNEAQNQVQAVTPLTKYLPAALLRNK
>CG14254
MRVSSLFVVCVASLVATTLGRPEPPSPYSYHGLPQQQSQRALPLNAHPVPPQIYQPLPQEQSFANFAPPQQTYLPPQMHLDAIEQVAPTAAAAEPLNAYDDSYNMAHRLSGVQHASGYNNGPQETKVHKHIYVHVPPKDFEEEDAIQTRVHHQQGPKQKHYKIVFIKAPSAPAIRQPVVPPPPQNEEKTLIYVLHKKPEQEQDIVIPTPPPTKPSKPEVYFIKYKTKKDEAPVYGPPPAEMEPRQATAEDFAPLAEVADVLPPTTLAPAPEPEVEQPAIPSAVYGPPTAAAYTGEEVQTTLSAPANQYLPPATAPAALAIEEPSMAPIVVEEQPEQRLAPSHVPATSYGPPNRYFLKKLK
>CG14534
MHSSCVLVVLMALAALVAARPEPPRDSYSAPPSSSYQPSGPSGGYGAPAPQYGPPQQAPVIHKHVYVHVPPPEPEYQAPRKPLYVPPPQKHYKIVFIKAPSPPVPTAPVIPQFPQNEEKTLVYVLVKKPEEQPEIIIPTPAPTQPSKPEVYFIRYKTQKEETGPYPNSVAPPAPEYGAPAAPPAPSAPSSSYGAPSH
>CG14638
MRIFLLSKAIAPASEFTKEFFTYSAPEHEFDDHPNEQIAHLIKKNVLVLFIKDPDNKGLEQAALQLATSASADRIAIYVLNKQENIGKWITNLNTIRNNNKNRKPEVHFVKYMSCYRERRLAVTICNHYGRSPRSEKECATGTTICIGINDNLFFL
>CG14639
APQGYKYQPQLPALPIGNLRPLTPISSSGIYASGAVPSFPQAGAQPAIGVQPAIQAVQTIVAAPAPAPAPAPLSISLPKETFLTASPQQNLISTVQQQPQQIVYQQQPQQALQTQFVQRPAIVTKDIYIHSAPEENEELRQDEPLLENVPIRKNYRIVFIKAPSQNLKYTAAALKRAQSSNEEKTVIYVLSKKPDLTEIQQQLQVTQSEAKVQKPEVYFIKYKTQEEAQRAQQEIQAQYDALGGATHISDEGVAPIASVSSGSLNLGSFVPQHSQAGQTIIHSQAPTIIQPQGQPIVQLQSINQGVQGVQQQSSFVQKSTSSFAPSAPSRKYVPAKTF
>CG14640
MSGFIVLCLCSVALAAPQGYNYNPGPSGFGGISTTTGGGSFFQGAVQVAPVQPQAVYQQPAAQTHHHQQQQVQQQQAIVSKRFFIHSAPEEAEDYKERHITVGVPKRNYNVVFIKSPQRNNRKTIKISPAANEEKTVIYVLSKKGESDLNAEVVEQASSTSKPEVFFIKYKTNEEAAHAQQQIQAQYDALGGSSQLTDEGVAPVTSVIGALGGSDGHIDGGSVVGATGAGQIVSTGTAGSHTGNAYLPPNF
>CG14643
MHFFIVPCLLGLAAGIPQGYNYQAQQQLQSSAQAGQLHLPSIPQFATLAEQTILQQALQAPKLQQVLTGGEGLASYSNQNQASAYQQQATQFGPNSAYNALPQAHQPQQQHLVSKDIYVHVPPAEEPEDRYPQPVLPPAPPRKHYRIVFIKAPTTSVSKAALRIKQAPVEEKTIIYVLTKKPDPLDLQTAIEEIAPKQPSKPEVFFIKYKTQEEAAHAQRTIQAQYDQLGGTSQVSDEGVAPVTSVIGVLDNQRNNGISSGQFSGSLPNSYLPTNLRA
>CG31080
MRVLIALCLVAAVSARSGYNYQPAASAPAVASFAPSGPSYSPSVAASQDAPAETYAPASAPEAAPSAVATNYAAPQAELQKEFFTYTADEQDFVEPAGSQQVSASLNKALRVIFIKGPENTGLENAAVALAKQAGQQETAIYVLNKQADIGDLSNKLNSIRNNNNNKPEVHFVKYRTNQDALNAQQAIQSQYDQLGGSSTILNGGVAPVLNFASQPAAQQVAAPSAPGSSYLPASVLRFRQ
>CG31081
MFFALHIGYIMLGIVFLTLLAGSSAELGYQYQQNSYGGPVNSYGNEAVLGDERYHSQPGNHYQENADFHKHFYAFEAPYDSVEEVDLAETKLSSLAQKNLQVVFIKAPENKAVVGALNALAKQTSEDKTAIYVLNKQTDVNELASQLSALKAHHKHKPQVHFVKYKTEEEAAQAQQYIQAQYGGGSSIPQPGKASSLGYYPEQQPQYEQDAPSEEYPAGQVGYLPSPQQSAYQPQSGYLPPLPSYSSISQGYNAAGSSAGVSTIGQIDLPPVPEAQQDLTGNYNNAGVDYRSARSRRVDFRANERHRRGSRMVFPSANPGKRLRL
>CG32569
MKNPSQLSSAIREMLNIFVWLSLSLISLSWAQGSRYLPPPNPAMEPIITKQFYSISPAEDPEDLEPRTKHLVIGQPRRNYRVIFIRAPTGNSEHVKYTAELAPQEERTVIYVLTRKQQELEAADIMAPQQKSQVEQKPDVFFIKYKTNDEAAAAQREIQTQYDQLGGNTEIAAPYVAPIKSVIGALSSPQYPAAPYPVQRQSPGYHYDRPDRSTILAPVERTN
>CG32570
RPQYGYEQPSSDIFIGGGSAPVGGVGIGGSSGGGLVSIQPHRGGDKYLPPASTTLAPIINKKFYLVSAPEDHSNDGKVKHLVLGRPQKNYRVVFIKAPAGDNANVKYSAEFAPQEEKTVIYVLSKKDNDVDASDIATPAPTQPSKPEVFFIKYKTDDEAKQAQQEIQGQYDKLGGTNEYQEDNNAPITSVIGSLDGLNPDGSYNYRQIANRPPAVVPNSQYLPSLLKH
>CG32571
MKQFVVLAVLAVIGGSLAAPRPDVSHLAGYSYQAGGYNGNLVANQVLSAPLTTVTTSYQPTAAGTNYYSSAPSIGQLNLGSSGSSGVVNYQVGGSGSSSYQVGSSSVGGGIVNDNIGLAGLQPGPTINYNEQESYISHLANFQPAQINKHFYIHSAPEDHDEQQIVRYVNVGRPQKNYRVVFINAPTSTASKAKIIANVAPVEEKTAIYVLSKKSNALDVTAEVVTQRPVANKPEVFFVKYKTPQEAAHAQQTIQANYDALGGSSETSNEGVIPVSSVIGSLGDNGASGVLTDASGSVNIVGTGGVPTVDAGASYDAEGSQRQVISTVTTGTNAQATYLPVKPVRK
>CG32574
MRLFVTLCSLLVLSQAKPQGYNYGSGVSGSLTTSGSSGGSSGGFLTAPSHSSVASYGPLGAFQTASVGSLVGSSSAPHSVSHYGGGNGATYTTGGGNGHAATYSTGGHGATYSTGGNGATYSTGGSSNYGGSSFTGFGPTPNIGFGALAGYQAPTYQQQQEQEVQRGFQEPIIHKQFFTVAAPEEHENLERSKHLVIGRPQKNYRVVFIKAPSSSNANVKLSAEYAPKEEKTVIYVLSKKDNQLEVNDIATPAPTVPSKPEVFFIKYKTDAEASHAQQQIQAEYDRIEGTSEHQDGGVAPAQSVVGILDGGAIGAASSGSSNYVSGGTTGSTGGTSHYVSGGTGSTGGSYTTTSLSGGTSGGITGGVISGGNIIKNAQSATYLPPNGKMLFIRIVINSH…
>CG4060
MKIFVTVLMGAMCLSLSQADISLTQAGYNYRIQQQQQQQQPPIVAHLLNQQLQQQQQLQPQQSSHPVLPPLPLPYLPPAGQFHSAQPAVRPTAGSFPMPAGFPVNFQTAPIQQQRRARPRVRIPKRPIVTKNFFIHSAPEESEDEVQDELNQLAQQPRNHYNVLFVKTPAQTNRAAALNLAKTLKQEKTVVYVLAKKTTASDLQDAIAEAPQHINKPEVFFIKYRTPEEALNAQRQIQSQYDTLGGSSTITDEGVAPITSVVGSLDPPEEEEEEQQQQQHSEGQFAENGAGNSGVGPIGNHYLPANQF
>CG5468
MRAFIVMCLVAVACADKLGYNYQPVGHSSSGLSFAPGSGSIGGGSIGGGSIGGGSIGGGSIGGGSIGGGSIGGSIGGGSIGASIGSGAGLGGLSSIGGGSIGSIGSIGGGDALSAPVSYNAPAPTAELEKEFFTFTANEQDFDEPQQLERVSSALNKALRVVFIKGPENRGLENAALALAKQAAQQETAIYVLNKQADIGDLANKLNAIRSNNNNKPEVHFVKYRTPEDAANAQRAIQGQYDQLGGSSQAHNGGVAPVLNFASAAPVRQAAAQSPDNSYLPSSVFRRV
>CG5471
MQSVLHSSGFHLHKSERTISHHHQIPQPPHPLNMRQFSVVLCLCLAVLARADKLGYNYQPVAHSPSGLSFQPSGSASSDAPAFAPAPSESFGPGPSSIADALEGSQSAAAPNYAAPQAQLEKEFFTYTADEGDFYDPAASDRVANAVNKGLRVVFIKGPENRGLEDAALALAKQAAQQETAIYVLNKQADIGDLANKLNSIRNNNNNKPEVHFVKYRTPEDAANAQSAIQGQYDQLGGSSQAQDGGVASTLNFASQPAPVQAASSQAPAQFLPASQPEATAPISSYVPPATPGSSYLPANILRRLRF
>CG5476
MRAFVVLCLVAIASADKLGYNYKPVGHSSSGLSFAPGSGSLSLGGGGGSLGLGGSSGSLDLGGASGSLGLGGGSNFGSLDGGFGGLGGGSIDLGSSGLGSSGLGSGLGSSGLGSGLGSSGLGSGLGSAGLSAPVSYNAPAPAAELQKEFFTYTANEEDFDEPQALERVASSVNKGLRVVFIKGPENRGLENAALALAKQAAQQETAIYVLNKQADIGDLAQKLNAIRSNSNNKPEVHFVKYRTPEDAANAQRAIQSQYDQLGGSSQAINGGVANALNFASAGPVRQATAQIPENSYLPSSVLRRLRYRH
>CG5480
MRGFIIFAVLAVARADVGGYNYGAGIGSGGSISGGSLSGGSISGGSISGGSISGGSISGGSISGGSLSSGSLSGGSYSTNYAPVNTEFNKEFFTYSAPEADFEDNKSVSDLAATLKKNLRVVFIRAPENKGLENAALALAKQAAEQQTAIYVLTKQGDLSSLANQLQNLNHVSASKPEVHFVKYRTQQDAINAQRTIQQEYERLGGASTSYNGGVAPVLDFATKVQQQQEQQQQQQQQQVQLIDERRPSSGSVSAELEAPSAGYIPPPAAAPSATYLPVNKVK
>CG5812
MKAFILMSCLALAAARPEAGYNYNRPGGGGGSGGGSGGGLGGGFGGGSSGGFGGGIGGGFGGGFGGGSGGGGFSSGGGGGFSSGGGGGGGGGFGGGFGGGSGGGSGGGFGGGGSIGGFGGGGGGGGGTTLVQKHIYVHVPPPEQEEVRQRPNLPIGQSQKHYKIIFIKAPSPPSYQAPVIPLQPQNEEKTLVYVLVKKPEDQQDIVIPTPAPTQPSKPEVYFIKYKTQKDSSGISGGISGSTGGFTQTNTGNGYTSGGDGGFTGGDSGSISAPSSNYGPPGKSGPY
>CG6447
MRAFIVMCLVAVACADKLGYNYQPVGHSSSGLSFAPGSGSIGGGSIGGGSIGGGSIGGGSIGGGLIGGGSIGGGSIGGGSLGGSIGGGSIDSGLGGLGGLGGLGGGDALAAPVSYNAPAPAAELQKEFFTYSANEQDFDEPQELERVAGSVNKGLRVVFIKGPENRGLENAALALAKQAAQQETAIYVLNKQADIGDLAQKLNAIRNNNNNKPEVHFVKYRTPEDAANAQRAIQSQYDQLGGSSQAHNGGVAPALNFASAGPVQKANAQIPENAYLPTSIFRRRL
>CG6452
MRFLIAFCLIGAACAQYNYGAGFTGAASDNVPSYSGSSVGDSYDGAASSPDYSVSSELNKEYYTFEADESQFEDPLAAQKIAGSVNKGLRVVFIKGPENRGLENAALALAKQAAEQRTAIYVLNKQTDIGDLAQKFNAARQNSNQRPEVHFVKYRTPEDAANAQRAIQSQYDNLGGSSQSINGGVANAINFASAAPVVPARRGPNYSPPAAATSNSYLPANILRRLRIR
>CG6460
MRSFVVLCFIALATADKLGYNYQPVAHSPSGLSFQPSGSASSDAPAFAPAPSASFAPGPSSIADALEGSQSAAAPNYAAPQAQLEKEFFTYTADEGDFYDPSASDRVANAVNKGLRVVFIKGPENSGLEDAALALAKQAAQQETAIYVLNKQADIGDLANKLNSIRNNNNNKPEVHFVKYRTPEDAANAQSAIQGQYDQLGGSSQSQNGGVASTLNFASQPAPRESTAASAPGPSYLPANIFRRFRV
>CG6478
MRAFIVLCLVAVTCADKLGYNYQPVGHSSSGLSFAPGSGSISGGSIGGGSIGGGSIGGGSIGGGLIGGGSIGGGSIGGGSLGGSIGGGSIDSGLGGLGGLGGLGGGDALAAPVSYNAPAPAAELQKEFFTYSANEQDFDEPQELERVAGSVNKGLRVVFIKGPENRGLENAALALAKQAAQQETAIYVLNKQADIGDLAQKLNAIRNNNNNKPEVHFVKYRTPEDAANAQRAIQGQYDQLGGSSQAHDGGVAPALNFASAGPVQKANAQIPDNAYLPTSVFRRLRF
>CG8986
MQTQCILLLLAASLAICVARPEPPRSRYGPPPPPAPQKEYGPPAPAAQPLPVYGPPAAFYGPPAASEALVTKNVYVHVPPEEPEFYPASSPIQTAVPKKHYKIIFIKAPNPPTPVRQVLPPPVQDEHKTLVYVLVKKPEEQQPVILPAPEPTEPSKPEVYFIKYKQQQAKPATQYGPPPSAPSEEYGAPPAPRTVEQF
>Dana1
MRVSSLFVVCVASVLVATTLARPEPPSPYAAYHGLPQQQSQRALPLNAHPVAPQIYQSLPQEQSFANFAAPQQTYLPPQPQLQQQQDVIEPVAPTAAAAEPLNPYDDSYNMAHRLSGVQHASGYNNAPQETKVHKHIYVHVPPKDFEEEDAIQTRVHHQQGPKQKHYKIVFIKAPSAPAIRPPVVPPPPQNEEKTLIYVLHKKPEQEQDIVIPTPPPTKPSKPEVYFIKYKTKKEEAPVYGPPPAEMEPRQATHEDFAPLAEVADVLPPTTLAPEPELEQPAAVPVPAAIYGPPTAAAYTGEEVPTTLSAPANQYLPPATAPAALAAVEEPVMAPIVVEEQPELQQQRQAHIPATSYGPPNRFFLKKLK
>Dana10
MKIFVTVLMGALSLSVCQADISLTQAGYNYRIQQQSQPPVVAHLLNQQLQQAQAQVQASHPVLPPLPLPYLPPSGNQYQSQSRPVSGGSFPMPTGFPVNFQTAPVQQQRRARPRVRIPKRPIVTKNFFIHSAPEESEDEVQDELNQLAQQPRNHYNVLFVKTPAQTNKAAALNLAKTLKQEKTVVYVLAKKTTAADLQDAIAEAPQHINKPEVFFIKYRTPEEALNAQRQIQSQYDTLGGTSTITDEGVAPITSVVGSLDPQEEDEEEQQQQQQVPQQQLPSEGHFVENGAGNISGGPIGPHYLPANQF
>Dana11
MLCLVAVARGQYDYTPTSHAGDGRGGLVGGVSSGLVGGVSSGAAQLSEPILLANEFTKEFFTYSAPEQEFDNPQANEQIANALKKNLRVLFIKGPENTGLEHAALQLATSASDDRTAIYVLNKQADIGELTNRLNQIKHQTSHKPEVHFVKYRTQSDAENAQRTIQAQYDSLPGPSSNHNAGSSALVLDFASKGVSSGATVSAPALATGDLNAPLTSAYLPPGRYX
>Dana12
XSIAPAPLPVALPQQNLISTVQQPQQQVIYQPQPQIQQQVQYVQRPAIVTKDIYIHSAPEENEEFRQDEPQLDNVPIRKNYRIVFIKAPSQNLKYTAAALKRAQSSNEEKTVIYVLSKKPDLTEIQQQLQVTQTESKVHKPEVYFIKYKTQEEAQRAQQEIQAQYDALGGATHISDEGVAPITSVSGGSLNLNNFVPQSQGQAIIQQQPQIQTVVQQPQIQTVVQQPQIQAQIQQQIASFTPSLPSRKYVPAKTFK
>Dana13
VSCLLGLTVAAPQGYSYSQVQQQQPSAPLQLPGIPQIASFAEQTLLQQALQAPKVQQVLSGGSGSYSTAPQQYQQQPTQLTGNFAYNSLPQQQTYQPQQQQTYQPQQQQQHLVSKDIYVHVPPVEEPEERYPQPVLPPAPPRKHYRIVFIKAPTPSVSKAALRIKQAPVEEKTIIYVLTKKPDPLDLQTAIEEIAPKQPSKPEVFFIKYKTQEEAAHAQRTIQAQYDQLGGTSQVSDEGVAPVTSVIGVLDNPATGGAALGGLTGGTLPNKYLPAHLRT
>Dana14
VLCLSAVALAAPQGYNYNPGPSGFGGISTSGGGATFFQGGAPQQVVQSVQAVQPVQQQAFYQQPAVQTTHHHQQQHQVQQQPQAIVSKRFFIHSAPEEAEDYKERHITVGVPKRNYNVVFIKSPQRNNKKTIKISPAANEEKTVIYVLSKKGESDVNAEVIEQASSTSKPEVFFIKYKTNEEAAHAQQQIQAQYDALGGSSQLTDEGVAPVTSVIGALGGSDGHVEAGSGIGATGAGQIVSTGSAGSHTGNAYLPPNF
>Dana15
MRGFLLLCLIVSVSTAKLGYNYQAAAGDQRFAGLIDAEATGFSATSGHQQQQQQDTRLQVPAAADEFSKEFYTYAAPEEEFADREATERIASMLKRNLRVLFIKSPEHQGLTNAALQLAKQASEQRTAIYVLSKQADIGQLAQRLQNENQAVSHKPEVHFVKYRTPEDAVRAQQLIQQQFDALGGSSRSSDEGVAPVLDFSSAPANEPSQAPVQGQQSX
>Dana16
MRGFIVLTLLAVARADVGGYNYAAGIGGSSTGIGGSISGGSISSGSLGSTQSYSNEYAPVNTEFNKEFFTYSAPEADFEDNKSVSDLAASLKKNLRVVFIRAPENKGLENAALSLAKQAAEQQTAIYVLTKQGDLSSLANQLQNLNRVSASKPEVHFVKYRTQEDAINAQRTIQQEYERLGGSSTLHNGGVAPVLDFATKQQVAQSVPLIDERRAGGISSSSAGSVSAELEAASSSYIPPAAAAPGATYLPVNKVK
>Dana17
MRAFILICLFAASCSADKLGYNYQPVAHADEGLSFVPGAGIQPVAEIPQLLQPVQSGEAVLSQPIEAPAVVHAPIAPQPAPLIEEFQKEFFSYAAPEEQFDEGVNNQQIANSLKKNLRVVFIRTPENQGFERAALQLAKQSAQQETAIYVLTKQSDVTNLAKQLNALKTSSSNKPEVHFVKYRTPEDAANAQLAIQNQYNQLPGVSRISNEGRAPVLNFASPAAVAAPVAVATAHAPSSEYLPANVVSGQDYLPPTLRRFRVK
>Dana18
MDLLLGLDYNHSERRAIFCLSIGFCQALGDVYLPAENEVASGRLATEYFTYAAPPDDDTAAPYQAACQLAQVISPPQQVVFIRTPETNVFSLTAKQLATNSPLDIFVLQRQADAAALAQQQASIQQQVAPQPSVHFVKYRTPADVTRALSILRSDYDRLPGNSISHAIEKADVLHLNSLAPLKPSPPHNPVIFKIRPKDSAEYETHEQASELETAKLQALFREYLPPRKRR
>Dana19
MLGILFLMLLASSSAELGYQYQQNSYGEATTGGGYPIQPNDHYQEHAAFHKHFYAFEAPYDSTEEADLVETKLADLSQKNLQVVFIKAPENKAVVGALNALAKQTTEDKTAIYVLNKQTDAHELASELSALKPQHKHKPQVHFVKYRTEAEAAQAQQYIQAQYGGAGSLPQAGQSSSLGYYPEQRPQYDQGYYPDAATPPSGHQSSLQQSAYPAQGYLPPVPSYSSISQGYSSAAVSSAGNIDLPPVPEAQQDLTASYNDANVDYRTARSQGFDFRVNERRRSGNRMVFPSEGGTGGSSRLYLPPGQEKRRRLRI
>Dana2
MKAFILMSCLALAAARPEAGYNYNRPGGGGGSGGGSHGGGIGGGIGGGIGGGGFGGGFGGGSSGGFGGGGSFSSGSSGSFSSGGGGGFSSGGGGGGGGGFGGGFGGGSSGGFGGGSIGGFGGGGGGGGGTTLVQKHIYVHVPPPEQEEVRQRPNLPVGQAQKHYKIIFIKAPSPPSYQAPVIPLQPQNEEKTLVYVLVKKPEDQQDIVIPTPAPTQPSKPEVYFIKYKTQKEAGGISGGSSGGGFTQTNTGGGYTSGGDGGFGGGDSGAISAPSSNYGPPGKSGPY
>Dana20
MRVLIALCFVAVASAASLGGGYNYQPAAAAPEPSYAASGPAYTAPQEQASYSAPASFAPAAIAAPEAAPSADAPRYAAPQAELQKEFFTYTADESDFNEPAGSEQVSQSLNKALRVIFIKGPENSGLENAAVALAKQAGQQETAIYVLNKQADISDLSNKLNAIRNNNNNKPEVHFVKYRTPQDAANAQQAIQSQYDQLGGTSTIQNGGVAPVLNFASQPAARQVAAPSAPGNSYLPASVLRFRN
>Dana21
MRAFIVLCLVAVACADKLGYNYQPVAHSSSGLSFAPGSGSGSGSISLGGLGGGSGSLGGLGGGSNFGSLDSGLGGGSLDLGSSGLGSGLGLGSSGLGSSGLGSSGLGSSGLGSAGISGPVNYDAPAATGELEKEFYTFSANEEDFDEPQALERVASSVNKGLRVVFIKGPENRGLENAALALAKQAAQQETAIYVLNKHTDIGDLANKLNAIRSNTNNKPEVHFVKYRTPEDAANAQRAIQSQYDQLGGSSQAINGGVANALNFASASQVRQPNARIPENSYLPSSVIRRLRFRR
>Dana22
MRQFSAVLAVLCLAALASADKLGYNYQPVAHSASGLSFQPSGAGSSDAPTFAAAPSGSIAEPISDFAGPVGEQSVAAPNYAAPQAELQKEFFTYTADEGDFYDPAASDQVSSALNKALRVVFIKGPENRGLEDAALALAKQAAQQETAIYVLNKQADIGDLANKLNAIRNNNNNKPEVHFVKYRTPEDAANAQRAIQSQYDQLGGSSQSHDGGVASALNFASQSAPAAASVPAATAPISSYVPPATPGSSYLPANILRRLRF
>Dana23
MRSFIVLCLIAVAAADKLGYNYQPVAHSASGLSFQPSGAGSSNSPTFAAAPGGSIAAPISDFAGPVGEQSVAAPNYAAPQAELQKEFFTYTADEGDFYDPAASDQVSSALNKALRVVFIKGPENRGLEDAALALAKQAAQQETAIYVLNKQADIGDLANKLNAIRNNNNNKPEVHFVKYRTPEDAANAQRAIQSQYDQLGGSSQSHDGGVASSLNFASQSAPAPAPAASAPGPSYLPASIFRRLRL
>Dana24
MRFLIAFCLIGAACAQYNYGAGFSGAASDNVPSFSGFGGASGAGDYDSAASGPVSYTPAAELNKEFYTFEADESQFEDPLANQKIAGAVSKGLRVVFIKGPENRGLENAALALAKQAAEQKTAIYVLNKQTDIGDLANKFNAARQNANQRPEVHFVKYRTPEDAANAQRAIQSQYDNLGGTSQSINGGVANAINFASAAPAAPARGSNYSPPGAVSNSYLPANILRRLRIR
>Dana25
MRAFIVMCLVAVACADKLGYNYQPVGHSSSGLSFAPGSGSIGGGSLGSGSLGGGSLGGGSLGGGSLGGGSLGGGSLGGGLLGSGSLGGGSLGGGSLGAGLGSLGGSIGGGDALSAPVSYSAPAPTGELEKEFFTFSANEQDFDEPQQLEKVSSALNKALRVVFIKGPENRGLENAALALAKQAAQQETAIYVLNKQADIGDLASKLNAIRNNNNNKPEVHFVKYRTPEDAANAQRAIQSQYDQLGGSSQAHDGGVASALNFASAGPIQKANAQIPDNAYLPTSVFRRRL
>Dana26
MRAFIVLCLVAVACADKLGYNYQPVGHSSSGLSFSPGSGASLGGGSLGGGSLGGGSLGGGSLGGGSLGGGSLGGGSLGGGSLGGGSLDAGLGSLGGSIGGGDALSAPVSYSAPAPTGELEKEFFTFSANEQDFDEPQELERVAGSVNKGLRVVFIKGPENRGLENAALALAKQAAQQETAIYVLNKQSDIGDLANKLNAIRSNNNNKPEVHFVKYRTPEDAANAQRAIQSQYDQLGGSSQAHDGGVAAALNFASAGPVQKVNAQIPDNAYLPTSVFRRLRF
>Dana27
MRALIVLCLVAATTAGRLSSGYNYGQGSTASIGSTSGGSVSGGIATGGLAGPVSYSAAPQSQVHKEFYTFYANDADFEDRDALQKALASVKKSVRVIFIKSPENRGYENAVLALAKQAAQQQTAIYVLHKQTDIGELAQKFNAVRQNANQKPEVHFVKYRTPEDAANAQRAIQSQYDQLGGTSQSINGGVANAINFASRGASPARAAPQPQAPEANYLPASILSRLRH
>Dana28
MRAFIVMCLVAVACADKLGYNYQPVGHSSSGLSFAPGSGSIGGGSIGGGSIGGGSIGGGSIGGGSIGGGSLGGSISSGAGLGGLGGLGGLSGGSIGGGEALSAPVSYSAPAPAAELEKEFFTFTANEQDFDEPQQLEKVSSALNKALRVVFIKGPENRGLENAALALAKQAAQQETAIYVLNKQADIGDLANKLNAIRSNNNNKPEVHFVKYRTQEDAANAQRAIQSQYDQLGGSSQAHNGGVAPVLNFASAAPVRQAAAQSPDNSYLPSSVFRRV
>Dana3
LVVVLALAALVAARPEPPRDSYSAPPSSSYQPSGPSGGYGAPAPQYGPPQQPPVVHKHVYVHVPPPEPEYQAPRKPLYVPPPQKHYKIVFIKAPSPPAPTAPVIPQFPQNEEKTLVYVLVKKPEEQPEIIIPTPAPTQPSKPEVYFIRYKTQKEETGPYPNSVAPPAPEYGAPAAPPAPSAPSSSYGAPSH
>Dana4
MKQFVVLACLAVIGGALAAPRPDVSHLAGYSYQAGGYNGGLVANQVVSTPVVSTSYQPTAAGSNYFSSAPSIGQLNLAPVVSSGVGNYQSGGSLDYQVGAAGASDSIGLAGLQPGPAINYNEQESYISHLANFQPAQINKHFYIHSAPEDHDEQQIVRYVNVGRPQKNYRVVFINAPTSTTSKAKIIANVAPVEEKTAIYVLSKKSNALDVSAEVVTQRPVANKPEVFFVKYKTPQEAAHAQQTIQANYDALGGTSQTSNEGVIPVSSVIGSLGDNGASGVVTDASGALNIVGTGGVPSVDASYSAGSGSSGVFDAQGSQRQVVSTITTGTNAQATYLPVKPVRK
>Dana6
RPQYGYEQPLAAGSGSQDIFLGGGGGGIGVGSGPVSIGAISGGIAPHRGGDKYLPPASTTQAPIINKKFYLVSAPEDHSNDGKVKHLVLGRPQKNYREEKTVIYVLSKKDNDLDASDIATPAPTQPSKPEVFFIKYKTDDEAKQAQQEIQGQYDKLGGTNEYQEDSNAPITSVIGSLDGLNPDGSYNYRQIANRPPSAQYLPSLLKH
>Dana7
MFHLFWLVSLALLCGRTLGQGSRAYLPPGSPAAPEPIVTKHFYSISPAEDPEDLEPRTKHLVIGQPRRNYRVIFIRAPGAHSERVKYTAEVAPQEERTVIYVLTRKQPELEAADIAAPPERHQAEQKPDIFFIKYKTNEEAAAAQKEIQNQYDTLGGNSEIAAPYVAPVQSVVGALTPQYPSQPVSPGYHYDRPTSTLLAPVERSY
>Dana8
MRLFVTLCTLVALSQAKPQGYNYGSGVSGSLTTSTSGGGSSGFLAAPSHSQNTVASYGPLGAFQSASVGSLVGSSTYQAPQTVTHYTSGVGSGHGASYSTGSSSNYGGGASNYGASSGGSSFTGFGPSPNIGFGALSGYQAPSYQQQQEQEVQRGFQEPLIHKQFFTVAAPEEHENLERTKHLVIGRPQKNYRVVFIKAPSSSNANVKLSAEYAPKEEKTVIYVLSKKDNQLEVNDIATPAPTVPSKPEVFFIKYKTDAEASHAQQQIQAEYDRIEGTSEHQDGGVAPAQSVVGILDGGAIGAASSGSSQYVSGASGSTQYVSGGTGSTGGSYTSGSTGGGSYTSGTGSTGGSYSTSVTGGTSGGATIVAHKNAQSATYLPPNGK
>Dana9
MQSQYILLLLAATLAVTLARPEPPKSRYGPPPPPAPQKEYGPPAPAQPLPAYGPPAAFYGPPASESIVTKNVYVHVPPEEPEFYPAASPIQTAVPKKHYKIIFIKAPNPPAPVRQVLPPPVQDEHKTLVYVLVKKPEEQQPVILPAPEPTEPSKPEVYFIKYKQQQPKPATQYGPPAAPAEEYGAPPAPRTLEQF
>Dgri1
TILVATLALARADISLTQQGYNYRMQQQPTVVAHLLNQQLQQHQQQQQQQSHSSHPVLPPLALPLPYLPPATQYQPQPQQQQLPRSTSPFPMPANFPINFQTAPLQQQRRARPRVRIPKKPIVTKNFFIHSAPEESDDEIQDELQQLSQQPRNHYNVLFVKTPAQTNRAAALNLAKSLKQEKTVVYVLAKKTSASDLQDAIADAPQHINKPEVFFIKYRTPEEALNAQRQIQSQYDALGGSSTITDEGLAPITSVVGSLDAPEEEEEELQQQNIEGNSNTSGNLNGNGPISNHYLPSNQF
>Dgri10
XLQYLINSKNNVQVSYKRKDPDSLSQKHKIASYKLNRISTKMRAFIVMCLVAIATADKLGYNYQPVEHSGSGLSFNPGSNPTGSLAPSGHSLDAPDSHDAPAPAAELEKEFFTYTANDEDFDEPAALEKVSGSLNKALRVIFIKGPENRGLENAALGLAKQAAQQETAIYVLNKQSDIGDLANKLNAVRGNNNNKPEVHFVKYRTPEDAANAQRAIQGQYDQLGGSTANHDGGVAPVLNFASQAPAAVHENPKATSAPGNSYLPANIFRRLRI
>Dgri11
MRFLVVICLFGAACAQYNYGQGFDTPSASNDAPAYNEPSYGGAESSPGASYAPSGGLNKEFYTFEANEDDFNDPAGSERVANSVDKGLRVIFIKGPENRGLEDAALALAKQAAQQQTAIYVLNKQTDIGDLANKFNAARQNSNARPEVHFVKYRTPQDAANAQKAIQSQYDSQGGSSQHINGGVAPAINFASRAPTGHSSGGNGGFAAQSAPSASYLPANILRRLRLR
>Dgri12
MCLVAVACADKLGYNYQPVGHSNSGLSFAPGSGAGGSLSGGSLGGYGGGSLGGGSLGGGSLGGGSLGGFGGGSLGGGSLGGGSLGGGSLGGGSLGGFGGGSLGGGSLGGGSLGGGSHGGLGGGSLGGLGGGSHGGSLDAPASYNAPAPAAELEKEFFTYTANEQDFDEPAALEKVSGSLNKALRVIFIKGPENRGLENAALALAKQAAQQETAIYVLNKQSDIGDLANKLNAVRSNNNNKPEVHFVKYRTPEDAANAQRAIQGQYDQLGGTSKSHDGGVAPSLNFASQGPVRQVNAQSPDNSYLPTSIFRRL
>Dgri13
VMCLVAVACADKLGYNYQPVGHSGSGLSFAPGSGSGSLGGLSGGGLSGISIGGIGGTAGLVSDGGSIGGGSIGGGSGLGNLGGLSGGGVDAPVSYNAPAPAAELEKEFFTYTANEQDFDEPQALEKVSSALNKALRVIFIKGPENRGLEDAALALAKQAAQQETAIYVLNKQSDIGDLANKLNAIRGNNNNKPEVHFVKYRTPEDAANAQRAIQGQYDQLGGTSKALNGGVAPVLNFASQGPVRQVNAQSPDNSYLPTSIFRRLRR
>Dgri14
MRALIALCFVAAVSAGRLGYNYRPSSPAVATNGIGSSSSGIGSSLGGPVSYKAAPQAGIHKEFYSFHANEADFEDPDAANKIAAAVKKSIRVIFIKAPENRGYENAVLALAKKAAEQQTAIYLLHRQPDLNELANKFNAVRQNANNKPEVHFVKYRTPEDAANAQKAIQSQYDSLGGSSQSINGGVANALNFASRSSAPVSSGHVQQPDSNYLPSSILRRLRH
>Dgri15
MRAFIVMCLVAVACADKLGYNYQPVGHSGSGLSFAPGSGSGSLGGLSGGGLSGGSLGGLGGGSLGGGSLGGLGGGSLGGIGGGSLGGGSLGGGSLGGGSLGGLGGGAGLTSDGGSIGGGSGLGNLGGLSGGGVDAPVSYNAPAPAAELEKEFFTYTANEQDFDEPAALEKVSGSLNKGLRVIFIKGPENRGLENAALALAKQAAQQETAIYVLNKQADIGDLANKLNAVRGNNNNKPEVHFVKYRTPEDAANAQRAIQGQYDQLGGTSQSHNGGVAPVLNFASQGPVRQANAKSPDNAYLPTSIFRRF
>Dgri16
MKTFILMSCLALAAARPEAGYNYNRPGGGGGSGGGSHGGGIGGSGGFGGSFGGGSGGFSGGSGGGGFGGGGSGGGGFGGGGSGGGFGGGSGGGFGGGSGGGFGGGSGGGFGGGSGGGFGGGIGGGFGGGGGGGGGTTLVQKHIYVHVPPPEQEEVRQRPNIPVGQSQKHYKIIFIKAPSAPSYQAPIIPLQPQNEEKTLVYVLVKKPEDQQDIVIPTAAPTQPSKPEVYFIKYKTQKDGGGGGLGVTGGSGGFSTGGSGGFSTGGGDGGYSGGDGGSSAPSTNYGPPGKSGPY
>Dgri17
MRVLSVFVGGLIALLGSVQALPEPPSPYYGLPQQQSQRALPLNAHSAASHIYQSLPQEQSFANFAAPQAAPQMNYLPPVQQQQQQPQQDEQLAPAVDSLSSYDDSYNMAHRLSGVQHASGYNNAPQETRVHKHIYVHVPPKDFEEEDAVQPRVHHELGPKQKHYKIVFIKAPSAPALRAPIVPPPPQNEEKTLIYVLHKKPDQDQDIVIPSPPPTKPSKPEVYFIKYKTKKEEVPVYGPPPADMDPRQAIADNFAPLADVVDVVPTTIAPEPEQPAAVPSSIYGLPTAAAYTGEEVQTTLTAPAHQYLPPATAPASLGIEEPSMAPIIVEEPEQRLSIDAPAPTSAHVPASNYGPPSRYFLKKVK
>Dgri18
VLCLAAVALAAPQGYNYNNPGSAVAGGFSTASGSGAAFFQGGQQQHAVAQQHFQQQPAFAQQQVGGHSYQQHGQQQQAIVSKRFFIHSAPEESDDQFSERHITVGVPKRNYNVVFIKSPQRSNKKTSIKISPAVNEDKTVIYVLSKKTDSSDVHAEVVEQASSTSKPEVFFIKYKTNEEAQHAQQQIQAQYDSLGGTSQLTDEGVAPVTSVIGALGGGDAGSAVGGTGFGSSGSYSSSHQGGGISGGAISGGAISGGGISGGGISGHGVSGHTGNAYLPPNF
>Dgri19
MPQGYNYQNGGNLQLPGIPLISAGTSSFQQQPASIDEQRIVQQALQAPKLQQIFNQQPQQQQIFQQPQQQQQQQFSNYAYNQPQTYNHGQAPVVSKDIYVHVPPADEPEDRHPQPAVPVGPPRKHYRIVFIKAPTPSVSKATLRVKQAPIEEKTIIYVLTKKPDPLDLQTAIEEAPKPISKPEVFFIKYKTQEEAAHAQRTIQAQYDQLGGTTQVSDEGVAPVTSVIGSLDNQRGIGAGLSGGNANGGIGAINGLGSLTSAISSKYLPANLRA
>Dgri2
HTTDPCATATTIAALANHKCMMRVFLLIWLVAAVSALKLGYNYNRAAVEDRRFAGLIDEEATGFSATHAQQQQKQQPQQQQQQLAAADEFNKEFYTYSAPEEDFADREATEHIANMLKRNLRVLFIKSPEQQGLTNAALQLAKQSSEQRTAIYVLTKQADVGQLAERLQSEKQTLGHKPEVHFVKYRTPEDAVRAQQLIQQQFDALGGSSRSSDEGVAPVLDFSSALERREQEEDAPAQAVSGSKYLPAA
>Dgri20
APQGYKYQQNQPIIQGGNLRPQIPLSTSGIYNVPQQGYSQPIQNVGLEAPVAYQQPLQQQYIPPPQPQQQYVQPYQQPQRPSIVTKDIYIHSAPEETEEIGAQPHLDNTPIRKNYRIVFIKAPTQNLRHTAAALKRAQATNEEKTVIYVLSKKPDINEIHQHLQLSQTEPKVHKPEVYFIKYKTTEEAQRAQQEIQAQYDALGGATHISDEGVAPITSFSGGSLSNIGNIVPQHIQQQGQSHGISQNVGSFGQGNSFGSQNGGFQGGLSGGGLSGGGLGGGLGGGLGSGLSGGGLGGGLGGGLGGGLGGGLGGGLGGGLGGGLGGGLGGGLGRGIQTSSVSSGSNFGVVVPSKSYVPAKTK
>Dgri21
MICLLAVARGQYDYTPQTSGGIDETEQSGSAQLSEPIVAPNEFNKEFYSYSAPEQEFNNGPINDQLSNSLRKNLRVLFIKGPENTGLEQAALQLASSASDDRTAIYVLNKQADVSDLANKLNQMKLQANNKPEVHFVKYRTPSDAENAQRVIQAQYDSLPGRSTNHNAGSSAPVLDFASKSGGSATSELSPTSAYLPPNRRF
>Dgri22
MKLQVALLFVLVGIVCARPEPPRTRYGAPPPSAPQKDYGPPPQQPLPSYGAPAAFYGPPKTESIVTKNVYVHVPPEEPEYYPASSPIQTTVPKKHYKIIFIKAPNPPTPVRQVLPPPVQDEHKTLVYVLVKKPEEQLPVILPSPEPTEPSKPEVYFIKYKQQQKPAPQYGPPASAPADEYGAPPAPRTLDEQF
>Dgri23
MIYGRSSSSSNNNRQSTRHIKGSQKRRGASERTLCSLLVLAQAKPQGYNYGSGVSGTLTTAGGGSRGFLTAPSTGSNNVATYGPLGAFQGASVGSLRGTGSGSGSGSGSGYFAGSGGSGYGGSGSGYSSSSSTTNYGGRSSSGYGGASYGGSSGSGFTGFGPSPNIGFGGLAGYQAPSDQQQQEVDQQVGFEAPLVHKQFITVAAPEDNQSLERVKHLVIGRPQKNYRVVFIKAPSSSNANVKLSAEYAPKEEKTVIYVLSKKDSTLEVNDIATPAPTIPSKPEVFFIKYKTDAEAQHVQQQIQAEYDQIEGSSEHTDGGVAPAQSVVGILGGHISSSGSSVNTGSYGTGASHGLISGGSGGIGLNTVHKAAQSSTYLPPSH
>Dgri24
MIALGTLIAFLSSVSLFGFGQTQVPSSFYLPPATSESIAATPPPIITKQFYSVSAAEDSEELQPRTKHLLIGRAMRTYRVIFIRAPSAQSESVKYTTELAPQEERTVIYVLSRKQPELEAHDIQPPKRQTVASTKPDVFFIRYRTNEEAAAAEREIQTQFDELGGNTEHAAPYVAAVHSVVGAVDAAIPASQPPAATAGYAYQKPTARFF
>Dgri25
RPQYGYEQPQVGDLISGGIGVGLPNPGQLPLSNHAGDKYLPPASTTSAPIINKKFYLVSAPEDRGNDGKVKHLVLGRPQKNYRVVFIKAPAGDNGNVKYSAEFAPQEEKTVIYVLSKKDNDLDAGDIATPAPTQPSKPEVFFIKYKTDEEANHAQKEIQGQYDKLGGTNEYQEENNAPITSVIGSLEGHNPDGSYNYRQTSRPSIHPSAQYLPSALRL
>Dgri26
MNKFVVLACLAAVLGCATARPDLSRQAYHYDVGHNTGVVSTPLITTSSSYQPTASGSGYYNNLPSVGQLGLVGNSGLAPSSQVSSVNGVQYTGQTTYSNGGGGVTYSNGGGGGGSYSGGGIGGGIGGGIGGGSYSSGGGGDYGNYGVGVGSSGIVNDNIGLAGIHPGPEVNYKEQEKYISHLANFQPPVISKHFYLHTAPEDHDDQQIVRYVNVGRPQKNYRVVFINTPASTTSKAKIIANIAPVEEKTAIYVLAKKSNALDVSAEVVTQRPVSHKPEVFFIKYKTPAEAAHAQQIIQANYDALGGSSQSTDEGLVPASSVINSLGDNGASGVLSDGSGGVNIIGTGGAPIVDTIVGGANNGGALQFDGSGSSNTQTTVSGGNGLIGGGGSGLIGNNVI…
>Dgri27
LVLVLASLALVAARPEPPRDTYSAPPSSSYQPSGPSGGYGAPAPQYGPPQQPPVVHKHVYVHVPPPEPEYQAPRKPLYVPPPQKHYKIVFIKAPSPPAPTAPIIPQFPQNEEKTLVYVLVKKPEEQPEIIIPTPAPTQPSKPEVYFIRYKTQKEETGPYPNSIAPPSEYGAPAAPPAPSAPSSSYGAPSH
>Dgri3
VLALLATANAGESGYNYGAKHSGVSLTGGSSTDYAPNSQSDYINTEFNKEFFTFTAPEADFEDSRSVDDLAASLKRNLRVLFIRAPENKGLENAALQLAKQSAEQQTAIYVLTKQGDLSSLANRLQNLNHMNAKKPEVHFVKYRTPEDAINAQRTIQQEYDRLGGSSTSHNPGIAPVLDFATKPDGQRNQQPLQLDERRGDISIDAIGGNGSVGSVVAELEAPAEYLAPAAAPPSANYLPVKNA
>Dgri4
XVCNAQNQGYNYQPVAQVEERGEAQLSQPIEAPVAAPVPSAVVPQAAPLVEEFQKEFFTYGAPEDQFDEGVNNQQVADSLKKNLRVVFIRTPENRGFEQAALQLAKQSAQQETAIYVLSKQADVGNLAKQLNALKSTSSNKPEVHFVKYRTPQDAANAQLAIQNQYNQLPGVSRISNEGRAPVLNFASQAPVAPVSAAHAPSSEYLPANVVAGQDYLPPALRRFRVNCMCVCAEITRLSAVKCKLNPFTSAVQSKYSAKSLKRNGNDNVARTLGQRSNRAAEQQQHQEQHQKQRHHEAX
>Dgri5
MSSYRKAISTFHLPQSLWLFLCTSHAFDPNNAYLPASNDYVERSPIATEYFSYSAPQEEDQNLPLQTARQLANAFSPPHQVVFIRTPESNLFTQTAKHVAERNSLDIYVLQQQMDTAALAQQKAAIQQQASPKPTVHFVKYRTPADVSRALSTLKGNYDQLPGRSYSHAVEAAKVLQLDQPQRIGQHEPVVFKILPKNSANYETHEPVTELETAKLQSLFQPYLPPAHRL
>Dgri6
MHVLITLSLVAVAYAGNLGYNYQPVQQSYHTSSDGYQTSSVGGHDQAAYIPPVQSAPISHEHAPVEEAHQAAPELMKEFFTYTANDHDFHEPINNDQLSNNLRKSLRVIFIKGPENSGVQDAALALSKQAAEQNTAIYVLNKQADINDLGNKLNSLRSNNNQKPEVHFVKYRTPEDALNAQRAIQGQYDELGGSSSHQNGGVAPVLNFASHAPAQPAAEIHQPLNSYLPSSVFRSRL
>Dgri7
FLSFLAICSAELGYQYHPNSGYETDQALGNSYSSQEADDHYNEHADFHKHFYAFAAPYDSGDEADLVEDKISALSKKNLQVVFIRAPENKVIEGALHALATQTNEDKTAIYVLNKQTDSNELASKLSALQAQHKHKPVVHFVKYRTEEEAALAQQQIQALYGGATGQSLHPTPQPSLGYSQLAARPSQDFYSQEPIHPPPPPPPPSPEPGYLPPLPNYGNIPQPYDAGAYRGNIDLPPLPLPEQQLDPSPYDLDARTARARRIDFRVNERHRSDSPMVFPTETPTKRYLPTISNSYLPPRKRRRRAHF
>Dgri8
MRAFIVLCLVAVACADKLGYNYKPVEHTSSGLSFTPGSGSGSSLGGLGGGSLGGLGGGSLGGLGGGSLGGLSGGSLGGLGGGSLGGDSLSSGSLGGGGLGGGLLGSGIGSSGLGSSGLDGPVNYNAAPSSELNKEFYTFSANEDDFDEPQALDRAANSVNKGLRVVFIKGPENRGLENAALALAKQAAQQETAIYVLNKQADIGDLANKLNAIRSNNNNKPEVHFVKYRTPEDAANAQRAIQSQYDSLGGSSQSHNGGVANALNFASAPQYRQPNAQIPENSYLPSSVLRRLRFRY
>Dgri9
MRHFSAILCCCLVALASADKLGYNYQPVEHSGSGLSFAPGGAASNLAPSYASEPGSAVDSGNAGIDQPSNVEPSYQSTGSNAQPTADAPNYAAAQPELEKEFFTYTANEEDFNDPAASEKVSNSLNKALRVVFIRGPENHGLEHAALALAKQAGQQETAIYVLNKQSDIGDLANKLNAVRSNNNNKPEVHFVKYRTPEDAEHAQHAIQGQYDQLGGTSSHQDGGVAPSLNFASSAPAPVAAEHPAASAPAQHIAQPEATQPISSYVPPVTPGSSYLPANILRRLRF
>Dmoj1
TLCTLCALAQAKPQGYNYGSGVSGTLTTTGGGGHGSSFLSAPSTTQSVSTYGPLGAFHGAGVGSLLSSASSGSSSAYGSGSGSGSGSGSGFGRNTYTQGSGISSGGHSSSGLVSGGFGNSATSNFAGFGQTPNIGFGGLAGYQAPSYQQQQQVDQQVAFEAPIVHKQFITIAAPEEHENLERVKHLVIGRPQKNYRVIFIKAPSSSSANVKLSAEYAPKEEKTVIYVLSKKDSTLEVNDIATPAPTIPSKPEVFFIKYKTDAEASHAQQQIQAEYDRIEGTSEHTDGGVAPAQSVVGILDAGSRGVSSSAGGLASAGSQNFISTSSGAGSLGHASGQAVITSTGGGSSTTTTTNLGKGSQSSTYLPPSH
>Dmoj10
LQFRIFTLVAFLDAAKLNARIKIRGPSTLDASLQLLVAANRSPHSIITAPQYMSMMRGILFLCFVAVASASKLGYNYRPAVDDRRFADLIDREATGFSASDTRQQQQQQQQQQQQQQQQQLLGPQAVPDEFNKEFYTYAAPEEDFADREATQQIANMLKRSLRVLFIKSPEHQGLTNAALQLAKQSSEQRTAIYVLTKQADVGELAQRLQSEKQNFEHKPEVHFVKYRTPEDAVRAQQLIQQQFNALGGSSRSSDEGVAPVLDFSSAPIVDERSPAQASVGSKYLPAA
>Dmoj11
MLALLATASADVGGYNYGLGIDNLSNGGSLSGGSLTDGSLTGGSLTGGSLNGGSLTAGSLNGGSLSSGSVGDYGTNSQQPDYTDGNTEFNKEFFTYSAPESDFEDNRSVGDLAASLKRNLRVLFIRAPENKGLENAAVALAKQAAEQQTAIYVLTKQGDLTSLANKLQNLNSINARKPEVHFVKYRTPEDAINAQRTIQQEYDRLGGSSTSHNAGIAPVLDFSSRQVAQQPLQLLNERQAGAVSLESQGNGNAASIVSEIEPNAAYLQPAGGSPSSTYLPINKVK
>Dmoj12
MRGFILIFLWAAVCGADKLGYNYQPVAHSDEGLSFVSGSGGAGATGVQQGEAELSLPIAATLAAPAPSGIIPQPAPLIEEFQKEFYTYAAPEDQFNENINNQQIANSLKKNLRIVFIRAPENRGFERAALELAKQSAQQETAIYVLTKQADAANLAKQLNALKSTSSNKPEVHFVKYRTPQDAANAQLAIQNQYNQLPGVSRISNEGSASVLNFASQASAAPVNEARSPSSEYLPSNVVSSLDYLPPALRRFRVK
>Dmoj13
MRRLMSFMIFLCTGQALALNNAYLPASNEYATRRPLATEYFSYSAPPEDDQGLSLQAARQLAKAFTPPQQVIFIRNPESNIFTLTAKQLAASNALDIYVLQRQMDATALEQEKAAIEQQLGLKPSVHFVKYRTPTDVSRAINSLRSKYEQLPGRSYSHAVETASVIRLNPPPHPAQPDPVVFKILPRSSAEYETHEQANEVEAAKLQALFRQYLPPARRR
>Dmoj14
TLCLLAVANAERSGYNYQPAEPAISGLPYTSSNIGQNQANYIPPAETGPINREPLISGGPTPAEQSYQSPPELLKEFFTYAADERDFQEPINHDQLSRSLRRNLRVLFIKGPEYNGIEDAALSLSRQAAEQQTAIYVLSKQADINDLGNKLNNLRTNNYQRPQVHFVKYRTPEDAINAQRAIQGQYDQLGGVSTHQNGGVAPVLNFASKTPVPDIPAVQEPANTYLPASLLRSRA
>Dmoj15
LGYNYEPNSTGFGYDSSALVDKYQVSSHYQDHADFHKHFYAFEAPQDAVDEADLVEQKILAHSKKNLQVVFIKAPENKAVVGALNALAKQTSEDKTDIYVLNKQTDPHELASKLSAAQAQHKHKPQVHFVKYRTEEEALQAQQVIEAQYGGATSPSLPSSQQPSLGYSQSTEIPSPTYYPESQPLAHQGAYPQELYGAPPAPGSSYLPPYTPNYGAAPQPYFGGADQGNLDLPPLPLPEQQLAPSPYDLDARTAKSRRIDFRVNERHRSNGRMVFPTEKPAKTYLPPISNSYLPPQKRRRRAHF
>Dmoj16
MRVFVVLCLVAVACADKLGYNYQPVGHSTSGLSFRPGSGIGNIGSISGSGSLSGLIDGNQGGRGGGLIGGLSGSGLAGLGGLDSGLGGDNIGLGSNLGGLSGLGGLGGLGGLGGLSGLGGLGGLGGLQVPADGPVDYNAPAPAAELQKEFFTYTANEQDFDEPQALEKVSSSLNKALRVVFIKGPENRGLENAALALAKQAAQQETAIYVLNKQTDIGDLASKLNAIRSNTNNKPEVHFVKYRTPEDAANAQRAIQSQYDSLGGSSQTTNGGVAGALNFASAPQYRQPNARIPENSYLPSSVLRRLRY
>Dmoj17
MQHLSVILCCCLVALTAADKLGYNYQPVAHSSSGLSFAPGSAASNVSPSYAAGLGPAADSGDAGSAQPSLVEPSGPIAEPSADAPDYSAAQPELQKEFITYTANEEDFDEPAASEKVSNSLSKALRIVFVKGPENNGLERAAVALAKQAAQQETAIYVLSNQADINDLANKLNAIRSNANNKPEVHYVKYRTPEDASSAQKAIRDQYDQLGGSSSHQDGGAAPVLNFASSAPRPAAASAPAPQIVDEAATEPISSYIPPVTPGSTYLPTNLLRRLRV
>Dmoj18
MRFLIVLCLFGAACAQYNYGQGIDTGSASNINPNIAYDDYSTGAESRPGASYGSSGGGLNKEFYTFEANEEDFNDPAASERVLNSANRGLRVVFIKGPENRGLENAALALAKQAAEQQTAIYVLNKQTDIGDLANKFNAIRQNSNARPEVHFVKYRTPEDAANAQRAIQSQYDSLGGTSQNINGGIAPAINFASRSPVSQSIGNYGSQSGPSASYLPANILRRLRLR
>Dmoj19
MRALIVVCLIAVACADKLGYNYQPVGHSGSGLSFNPGSGSGTGLGGDSLSGYESGPIGLISGRPSDLDSNLGAGNIGSGNIGDLSDLGGLSSNNIGSITGGNLGGISGGNLGGISGGNLGGISGGNLGGISGGNLGGGNLEAPVSYNAPAPAAELQKEFFTYTANEQDFDEPQALEKVSSSLNKALRVVFIKGPENRGLENAALALAKQAAQQETAIYVLNKQADIGDLASKLNAIRSNNNNKPEVHFVKYRTPEDALNAQRAIQGQYDQLGGTSKALDGGVASSLNFASQAPARKVTAQTPDNSYLPSSVFRRL
>Dmoj2
MLGFVIFLVSLELFGHCQALPTRSYLPPVAGESPTTSAPLITKQFYSIVAAEDPEELQPRTKHLLIGRATRNYRVIFIRAPNTQNEALRYTAELAPQEERTVIYVLSRKQPELEAQDIEPPKPQQQSLTKPDVFFIRYKTNEEAAAAQREIQTQYDVLGGNSEHAAPYVAPVQSVIGALEPPKSPTDAAKGAQLGYDYQRPTKSFH
>Dmoj20
MRAFIVMCLVAVACADKLGYNYQPVGHAPSGLSFRPGSGSGNIGSIGGSGSLSGLIDGNQGGRGGLGGLDSGLGGDNIGLGSNLGGLSGLGGLGGLGGLQVPADGPVNYNAPAPAAELQKEFFTYTANEQDFDEPQALEKVSNSLNRALRVVFIKGPENRGLENAALALAKQAAQQETAIYVLNKQADIGDLANKLNAIRSNTNNKPEVHFVKYRTPEDALNAQRAIQGQYDQLGGTSKALDGGVAPALNFASRVPVRQVVPQSPDNSYLPTSIFRRLRR
>Dmoj21
MRALIVLCLAATVSAARLGYNYRPGSTAIVTDAIDTSGVGSRLISGPVSGLGGPVRSNVAPQAGIHKEFFSFRANEADFEDPDAARKIAAAVKKSVRVIFIKAPENRGYENAVLALAKQAAEQQTAIYLLHRQPDLNELANKFNAVRQNANARPEVHFVKYRTPEDAVNAQKAIQSQYDSLGGSSQNINGGIANALNFASRSTLPAREGQIQEPDSNYLPSSILNRLRHKK
>Dmoj22
VMCLVAVAYADKLGYNYQPVGHSDSGLSFGPGGGSNGGGGGSLTGLSSNNLGGISGGNLGGISGGNLGGISGGNLGGISSGNLGGISGGNLGGISGGNLGGISSGNLGGISGGNLGGGNLEAPVSYNAPAPAAELQKEFFTYTANEQDFDEPQALEKVSSSLNRALRVVFIKGPENRGLENAALALAKQAAQQETAIYVLNKQADIGDLANKLNAIRSNNNNKPEVHFVKYRTPEDAANAQRAIQGQYDQLGGSSQAHNGGVAPVLNFASQGPVRQVNAKSPDNSYLPTSIFRRV
>Dmoj23
MRAFLVSPYMIFVRNGLVNQPMLQMLCFIAVARGQYDYSPQSHSGDRRGGLIATSDGGLVHGGSAQLSEPILQVNEFNKEFYTYSAPEQEFDNGPINDQIANSLRRNLRVLFIKGPENTGLEHAALQLASSASDDRTAIYVLNKQADVNELANKLNHIKLQTNNKPEVHFVKYRTPSDAENAQRVIQAQYDSLPGRSTNHNAGSSSPVLDFATKSGTGAVGLTAAELPSNSAYLPPSRRF
>Dmoj24
APQGYKYQQNTPILPVGNLRPQTPLSTSGIYSVSGQQSLSQPISPVINNVIQAPQPLPQPLPQQPQPQQPQVFQQPQQQQFVPSIPVQPQQQQQQFVQNYQQQQVLNPPQPQIVSQPQQQFVQSQYVQRPSIVTKDIYIHSAPDDTEELQSSPQLDNTPIRKNYRIVFIKAPTQNLKHTAAVLKRAQASNEEKTVIYVLSKKPDINEIHQHLQLAQTEPKVHKPEVYFIKYKTSEEAQRAQQEIQAQYDALGGATHISDEGVAPITSFSGTGSLNLGNIVPQSIQQQHHQLHHTQTQTVVQNGQGIVQQPNSFLPSIGGGNIGIQGGLQTSSVSTGTSFGVNVPSKRYIPAKTK
>Dmoj25
MCLLGVSLAKPQGYNYQAGRIPGLAGLQQQQQGASLDEQRLLQQALEAPKVQQLLSTQPTQSQQVFQQPLILQQPQPQQQQQQIFQQPQQQHQIFQQQATNFGYNQLAQQQAYSPVVSKDIYVHVPPAEEPEERYPQPVLPVGPPRKHYRIVFIKAPTPSVSKAAVRVQQAPVEEKTIIYVLTKKPDPLELQTAIEEAAPKPISKPEVFFIKYKTQEEAAHAQRTIQAQYDQLGGTTQVSDEGVAPVTSVIGSLDNQSGRVSVAGVGTAGTGSMTSIGGLTGTIPNKYLPAHLRT
>Dmoj26
MARVIQFTANSQVNHQPINHQTAQPSTEMRGLIVLCLSAVALAAPQGYNYNPGPSAVAGLSSISGSGASFFQAAQQQQVHFQQPQQQTFFQQQSGVNQQYHAEQHQQQQQQPIVSKRFFIHSAPEDIEEEYKERHITVGVPKRNYNVVFIKSPQRSNKKTSIKISPAVNEDKTVIYVLSKKTDSSDIHAEVVEQPSSTSKPEVFFIKYKTNEEAAHAQQQIQAQYDSLGGTSQLTDEGVAPVTSVIGALGGQTGGDAGATAVGSTGIGASAGQVISHQAVTSGHGHTSNAYLPPSF
>Dmoj3
RPQYGYEQPQTSDLFVGGIGLSGLPNPGGQLVLPSPVGQLQQVHRGGDKYLPPASTTPAPIINKKFYLVSAPEERGNENKVKHLVLGRPQKNYRVVFIKAPAGDNANVKYSAEFAPQEEKTVIYVLSKKGNDLDANDIATPAPTQPSKPEVFFIKYKTDDEANQAQKEIQGQYDKLGGTNEFQEDNNAPITSVIGSLDSLNPDGSYNYRQINRPSTNPTSQYLPSALKR
>Dmoj4
MNKFLFLACLAVLGCSRWAAARPDLSRQAYRYDIGQNDNLVSGPVVTTSTSYQPTASGTTYYNNIPSVGQLVTGGVNSGFVPSAQVGGIQYTNSNGYSNSNGYSNGISTGSANGNGIYTGVVNDHIGLTGIRPGPVINYKEQEAYISHLANFQPPIISKHFYLHTAPEDHDEQQIVRYVNVGKPQKNYRVVFINAPASTTSKAKIIANVAPVEEKTAIYVLSKKSNALDVSAEVVTQRPVTNKPEVYFIKYKTPAEAAHAQQTIQANYDALGGSSSLSDEGIVPTSSVINALGDNGSSGVISDGSGGVNIVGTGGVPISGVGVGVGPSNDNLQIGINAGANGNQVATGSSNVGTSIIQTSYLPAKPIRSVKY
>Dmoj5
MKTQVALLLVLAANVAIVVARPEPPRPRYGAPPPPAPQKEYGPPQPAQPLPVYGPPTAFYGPPAAPTAEAIVTKNVYVHVPPEEPELYPAASPIQTSVPKKHYKIIFIKAPNPPTPVRQVLPPPVQDEHKTLVYVLVKKPEEQLPVILPSPAPTEPSKPEVYFIKYKQQPKPAPQYGPPAVAAVPADEYGAPPAPRTLEQF
>Dmoj6
LAIVLAGVALVAARPEPPRDTYSAPPSSSYQPSGPSGGYGAPAPQYGPPQQPPVVHKHVYVHVPPPEPEYQAPRKPVYVPPPQKHYKIVFIKAPSPPAPTAPIIPQFPQNEEKTLVYVLVKKPEEQPDIVIPTPAPTQPSKPEVYFIRYKTQKEETGPYPNAIAPPSEYGAPAGPPAPSAPSSSYGAPSH
>Dmoj7
MRAFSLFVGCVALLGAVQARPEPPSPYYGLPQQQSQRALPLNVHSAPSHIYQALPQEQSFANFAPPAAQPQMNYLPPMQQLEEQLAPAADPLSAYDDSYNMAHRLSGVQHASGYNNAPQETRVHKHIYVHVPPKDFEQEDAVQPRVHHEQGPKQKHYKIVFIKAPSAPALRPPIVPPPPQNEEKTLIYVLHKKPDQEQDIVIPSPPPTKPSKPEVYFIKYKTKKDEVPVYGPPPAEMEPRQANADDFSPMADVSDVLPTTSAPELEPEQPASLPSSIYGPPTAPAYTGEEVQTTLAAPAHQYLPPSTAAGSEEPSMAPIVVEDSEQRQSPDAATPTSGRLPAANYGPPSRYFLKKIK
>Dmoj8
MKTFILMSCLALAAARPEAGYNYNRPGGGGGNIGGGGGGFGGSSGGGFGGSSGGGGGFGGGFGGGSGGGGGFGGGGGGFGGGSGGGFGGGIGGGFGGGGGGGGTTLVQKHIYVHVPPPEQEEVRQRPNLPVGQAQKHYKIIFIKAPSPPSYQAPVIPLQPQNEEKTLVYVLVKKPEDQQDIVIPTPAPTQPSKPEVYFIKYKTQKEGGGGGGIGGGIGGGIGGGIGGGIGGGIGGGNGGFTQTNTGSGYTTGGGDGGFSGGDLSGGGISAPSSNYGPPGKSGPY
>Dmoj9
MKIFVTILVAAFALARADISLTQQGYNYRQQQQQQQQQQQQQQQQQPTVVAHLLNQQLQQQQSQQSHSSHPVLPPLAVPLPYLPPVGQQYHSQPQRLPAPFPMPSNFPVNFQTAPLQQTRRSRPRVRIPKKPIVTKNFFIHTAPEESDDEIQDELQQLNQQPRNHYNVLFVKTPAQTNRAAALNLAKSLKQEKTVVYVLAKKTTAADLQDAIAEAPQHINKPEVFFIKYRTPEEALNAQRQIQTQYDALGGSSTITDEGLAPITSVVGSLDAPEEEEEEQQQQQQQQQQQSNDISGSANLSGSINGNLNGNLIGNGPINNHYLPSNQF
>Dpse1
MATAQSSLRGHGKSLHELERSLVTPIGGFRINTGPFGDANVMCLVAVACADKLGYNYQPVGHSNSGLSFAPGSGSIGGGSIGGGSIGGGSIGGGSIGGGSIGGGSIGGGLGGLGGIGGGLGGGSIGGGSLGGGSIGGGSLGGLGGLGGQSGDSLSAPVSYNAPAPAAELEKEFFTFSANEQDFDEPQALERVSSSLNKALRVVFIKGPENRGLENAALALAKQAAQQETAIYVLNKQADIGDLASKLNAIRSNNNNKPEVHFVKYRTPEDAANAQRAIQGQYDQLGGSSQAHNGGVAPVLNFASAGPVRQATAQNPDNSYLPSSVFRRV
>Dpse12
MPVALRCGYIMLGIVVSGMDIVELGYQYQQNSALLNSYGAAAQDYGSEGTAGDGGYPTLANEHYHDHADFHKHFYAFEAPYDSTEEADLVETKLASLAQKNLQVVFIKTPENKAVVGALNALAKQTTEDKTAIYVLNKQTDSNELASQLSALKAQHKHKPQVHFVKYRTEAEAAQAQLHIQEQYGGTGSPQPAQAPSLGYYPEQQPQPQPDQDQGYYPEPQLPASPPPRPGYLPPSPQSSYLPTPSPSTSYLPTPLPQKSYLPPVPQPSYLPPAPRPQTNYLPPAPQSSYLPPSPPQAGYLPSLPNYASIAQGYNAAGAGSGAAGTLGQIDLPPLPEPQQDLGGSYDDLDERSGRSLRTGFRANERRRSGSRMVFPTELSSSNYYRSQQVSKRRRRAHL
>Dpse14
MKIFVTVLMGALALARADISLTQAGYNYRIQQQQQQSQVQLQPPVVAHLLNQQLQQQQQQSSHPVLPPLPLPYLPPAGQYQSQSQAAVRPTSGSFPMPAGFPINFQTAPVQQHRRPRPRVRIPKRPIVTKNFFIHSAPEESDDEVQDELNQLAQQPRNHYNVLFVKTPAQTNRAAALNLAKTLKQEKTVVYVLAKKTTAADLQDAIADAPQHINKPEVFFIKYRTPEEAINAQRQIQSQYDTLGGSSTITDEGVAPITSVVGSLDPPEEDEEEQQQQQQQQQQQQQSEGNFIDNGAGNNGGGAIGNHYLPANQY
>Dpse15
MKPQIVLLFLAASLALALARPEPPRPRYGAPPPPAPQQEYGPPPPAQPLPVYGPPAAFYGPPAAPAAEAIVTKNVYVHVPPEEPEFYPAAAPIQTAVPKKHYKIIFIKAPNPPTPVRQVLPPPVQDEHKTLVYVLVKKPEEQLPVILPSPAPTEPSKPEVYFIKYKQQQKPAPQYGPPAAPAEEYGAPPAPRGLEQF
>Dpse17
MRAFIVLCLVAVACADKLGYNYKPVGHSNSGLSFAPGSGSIGGGSIGGGSIGGGLQGLGGSLGGLGGLGGGSNFGSLDSGLGGGSSGLSGLGLGSSDLGSSGFGSSGLGSSGLGSSGLGSSGLGSSGLGSSGLGGGFSGPVSYEAPAPSAELNKEFFTFSANEQDFDEPEALERVSSSVNKGLRVVFIKGPENRGLENAALALAKQAAQQETAIYVLNKQADIGDLASKLNAIRSNSNNKPEVHFVKYRTPEDAANAQRAIQSQYDQLGGSSQAHDGGVANALNFASAGPVRQAQAQIPENSYLPSSVLRRLRFRY
>Dpse18
MPVALRCGYIMLGIVVSGMDIVELGYQYQQNSALLNSYGAAAQDYGSEGTAGDGGYPTLANEHYHDHADFHKHFYAFEAPYDSTEEADLVETKLASLAQKNLQVVFIKAPENKAVVGALNALAKQTTEDKTAIYVLNKQTDSNELASQLSALKAQHKHKPQVHFVKYRTEAEAAQAQLHIQEQYGGTGSPQAAQASSLGYYPEQQPQPDQDQGYYPEPQLPASPPPRPX
>Dpse19
MRFLIALCLVAAASADSLGYNYQPSASTGSSSYAPSAAGPSYSQAAAQPSYSQSTGGQSYSPAAAATQEQPTFNAPSESFGSAPEAAPSADAPNYSAPQTELQKEFFTYTADESAFNEPAGSEQVSSSLNKALRVIFIKGPENRGLENAALALAKQAGQQETAIYVLNKQADIGDLANKLNSIRSNNNNKPEVHFVKYRTPEDAANAQQAIQGQYDQLGGASSIQNGGVAPVLNFASQAPARPVAAPSSPENSYLPASVLRRRL
>Dpse20
MRTLMYISLLFSISNALNNAYLPANSDYAPKRPTATEYFTYAAPPDEDQAAPWQAARQLAKALVPPQQVVFIRTPETNLFTLTAKQLASQNPLDIYVLQRQADTAALAQQQAAIQQQAEHKPSVHFVKYRTPADVTRALASLRSGYDQLPGNSISHAIETADVFEVKPQLQPLGQPVIPQTVRPPVPQTIRQPEPVIFKILPKGGSDYEVHEEATELEMARLQALFREYLPPGKHR
>Dpse21
MRVFVLLCLFAASCSADKLGYNYQPVAHADEGLSFLPGSGQIPVEIQQQLQQVQSGEAVLSQPIEAPIIPQAVPLVEEFQKEFYSYAAPEEQFDEGVNNQQIASSLKKNLRVVFIRTPENQGFERAALQLAKQSAQQETAIYVLSKQADVANLAKQLNALKSTSSNKPEVHFVKYRTPEDAANAQLAIQNQYNQLPGVSRISNEGRAPVLNFASPASQSVPASVSRSPSSEYLPANVVAGQDYLPPTLRRFRVK
>Dpse22
MRGLIVLTFLTAAAAAVRADVGGYNYGAGLSGSSGGSNGGSNSGGSLSGGSISGGSYSGGSSGSLSGGSISGDTLTGGSLGSSVGYSNDYAPVNTDFNKEFFTYSAPEADFEDNKSVSDLAASLKKNLRVVFIRAPENKGLENAALALAKQAAEQQTAIYVLTKQGDLSSLANQLQNLNHVSASKPEVHFVKYRTPEDALNAQRTIQQEYERLGGSSASHNGGVAPVLDFTSKRQQQFQQQQQVQLVDERRASNINVASTGSVSNIGVELEAPSTSYIPPTAQAAPVATYLPVNKVK
>Dpse23
MRGFLVLSFIAVVAAGKLGYNYQATAGDRRFAGLIDAEATGFSSTNGAHQQQQQQQQQQQLQQDTQQQQQVPATAEEFSKEFFTYAAPEEDFTDHDATEQIATMLKRNLRVLFIKSPEHQGLTNAALQLAKQASEQRTAVYVLTKQADIGELAQRLQTEKQSQSSKPEVHFVKYRTPEDAVRAQQLIQQQFDALGGSSRSSDEGVAPVLDFSSAPGAINEQHQSPGLSQGEAAPQSKYLPSASLRSR
>Dpse24
MKAFILMSCLALAAARPEAGYNYNRPGGGGGSGGGFGGGSSGGFGGGSSGGFGGGSSGGFGGGSSGGFGGGSGGGGGGGFGGGFGGGSGGGGGGGGGFGGGFGGSSGGGFGGGGSIGGFGGGGGGGGGTTLVQKHIYVHVPPPEQDEVRQRPNLPVGQSQKHYKIIFIKAPSPPSYQAPVIPLQPQNEEKTLVYVLVKKPEDQQDIVIPTPAPTQPSKPEVYFIKYKTQKESGGISGGISGGISGGGSGGFTQSNSGSGYTTGGGDGGFTGGDSGSISAPSSNYGPPGKSGPY
>Dpse27
MGVSSLFVVCVATLVAGAVARPEPPSPYAYHGLPQQQSQRALPLNVHPVAPQIYQTLPQEQSFANFAPSPVQQLQAQPQMTYLPPQQQQQQQQQQQLQQQDAILEQVAPAAEPLNSYDDSYNMAHRLSGVQHASGYNNGPQETKIHKHIYVHVPPKDFEEEDAVQPRVHHQVGPKQKHYKIVFIKAPSAPALRAPIVPPPPQNEEKTLIYVLHKKPEQEQDIVIPTPPPTKPSKPEVYFIKYKTKKEEAPVYGPPPADMEPRQATAEDFAPLAEVADVLPPTTLAPEPEIEQPAAIPSAIYGPPTAPAYTGEEVQTTLSAPANQYLPPATAPAALAIEDPSMAPIIVEEQQEQRQAHIPATNYGPPNRFFLKKLK
>Dpse28
MALAAPQGYNYNPGPSGFGGVSTASGGAAFFQGSAQAAPVQQQTFFQQPAVHHQQQVQQVQQVQQQQQQQAIVSKRFYIHSAPEEAEDYKERHITVGVPKRNYNVVFIKSPQRNNKKTIKISPASNEEKTVIYVLSKKGESDVQAEVVEQASSTSKPEVFFIKYKTQEEAAHAQQQIQAQYDALGGSSQLTDEGVAPVTSVIGALGGNDGHAEAGGLTGTGAGQIISSGSTGSSHTGNAYLPPNF
>Dpse29
VSCLLGLAMAVPQGYNYQAQQQPQLSQAGLLQLPAIPQFATIAEQNLLQQALQSPRVNQALSGGSGSTISYPSAPQQNQAPLYQQQQQQQSVLPQQTQLNGNFAYNQQSHQHQYQQPQQQQQQHLVSKDIYVHVPPAEDPEEHYPQPALPIAPPRKHYRIVFIKAPTPSVSKAALRVKQAPVEEKTIIYVLTKKPDPLDLQAALEEVAPKQPSKPEVFFIKYKTQEEAAHAQRTIQAQYDQLGGTSQVSDEGVAPVTSVIGVLDSQRTSGAPVGGLTGVVPTRYLPAHLRT
>Dpse3
MARAQSSLRGHGKSLHELERSLVTPIGGFRINTGPFGDANVMCLVAVACADKLGYNYQPVGHSNSGLSFAPGSGSIGGGSIGGGSIGGGSIGGGSIGGGSIGGGSIGGGSIGGGLGGIGGGLGGGSIGGGSLGGGSIGGGSLGGLGGLGGQSGDSLSAPVSYNAPAPAAELEKEFFTFSANEQDFDEPQALERVSSSLNKALRVVFIKGPENRGLENAALALAKQAAQQETAIYVLNKQADIGDLASKLNAIRSNNNNKPEVHFVKYRTPEDAANAQRAIQGQYDQLGGSSQAHNGGVAPVLNFASAGPVRQATAQNPDNSYLPSSVFRRV
>Dpse30
APQGYKYQPQGPALPIGNLRPQTPVSPSGIYSPAAGPALGQITVQPQQPAIQTVQTSAPIPVSQPQVQQTVINSLPQQAVFNPVPQQNLIHAVQQPQPQQQQQQIIYQQPQQLPQVQIQHQPQQIVQTQYVQRPAIVTKDIYIHSAPDETEEIRQDEPQLDSLPIRKNYRIVFIKAPSQNLKYTAAALKRAQSSNEEKTVIYVLSKKPDLTEIQQQLQVTQTESKVHKPEVYFIKYKTQEEAQRAQQEIQAQYDALGGATHISDEGVAPITTVSGGSLNLGHILSQGQAPSIIQQQPQIQTIVQQQPIHQHNTFAQQTSSFASSVPQRKYVPAKSFK
>Dpse32
MNQFVVLACLAVIGGSLAAPRPDVSHLGYRYQAGGYNGNLPSSVVSTPLVVGTSYQPTAAGSNYFSSAPSIGQLNAGSVSTGFVPSSSSSSSGIGYQVGGAESSSVTVGDSIGLQGLQPGPTINYNEQESYISHLANFQPALVSKHFYIHSAPEDHDEQQIVRYVNVGRPQKNYRVVFINAPTSTTSKAKIIANVAPVEEKTAIYVLSKKSNALDVSAEVVTQRPVANKPEVFFVKYKTPQEAAHAQQTIQGECAKDICLQRIISLTQNPPLFPSTANYDALGGASETSNEGIIPVSSVIGSLGDNGASGVVTDASGSLNIVGTGGVPNADVNYNNVGFDAEGSQRQVISTISGSNAQATYLPARPVRK
>Dpse33
RPQYGYEQPGSGPSDIFIGGSGGGGAHVIGGGIGGGLVAIQPHRGGDKYLPPASTTQAPIINKKFYLVSAPEDHSNDGKVKHLVLGRPQKNYRVVFIKAPAGDNANVKYSAEFAPQEEKTVIYVLSKKDNDLDATDIATPAPTQPSKPEVFFIKYKTDDEAKQAQHEIQGQYDKLGGTNEYQEDNNAPITSVIGSLDGLNPDGSYNYRQIGNRPSSGPNSSLSPSAQYLPSLLKH
>Dpse34
MLNLWYLLLVSGLGRIAAQGSRSYLPPPATAVEPIITKQFYSISPAEDPEELQPRTKHLVIGQPRRNYRVIFIRAPTPSSDQVKYTAELAPQEERTVIYVLARKQQELQAQDIVAPQQQAAEQKPDVFFIKYKTNEEAAAAQHEIQTQYDQLGGNTEIAAPYVAPVQSVIGALSPATQQTPPGPDGDGGYHYQRPLPMPLSMPLSMPLSMPLGSWRQ
>Dpse35
MALGQAKPQQGYNYGTGLSGTLTHTQSSQGGGFLSAPSNTQSSVAYGPLGAFQSASVGSLVGSSGGGGGGYSSGGSNYVSGSSSSNFGGGRTASSNYGGSSGGFTGFGPTPNIGFGALSGYQAPSYQQQQEQEVQRGFQEPIIHKQFFTVAAPEEHENLERAKHLVIGRPQKNYRVVFIKAPSSSNANVKLSAEYAPKEEKTVIYVLSKKDNQLEVNDIATPAPTVPSKPEVFFIKYKTEAEASHAQQQIQAEYDRIEGTSEHSDGGVAPAQSVVGILDGGALGSASSGSSQYAAGGGSSSGGSAGGYTSSTGGSAVGSIGGYTTTVSGGSSGGHNNAQSATYLPPSGK
>Dpse36
LVIVLGLAALVVARPEPPRDSYSAPPSSSYQPSGPSGGYGAPAPQYGPPQQPPVVHKHVYVHVPPPEPEYQAPRKPLYVPPPQKHYKIVFIKAPSAPAPTAPIIPQYPQNEEKTLVYVLVKKPEEQPEIIIPTPAPTQPSKPEVYFIRYKTQKEETGPYPNSVAPPAPEYGAPAGPPAPSAPSSSYGAPSH
>Dpse4
MRAFIILCFVAAASAGRLSGYNYGQGTSGGAIGGGIGSGIVGVSKGLGGPVSYNAAPQAGVTKEFYSFYANEADFEDPDAQRKIAASLKKSVRVIFIKGPENRGYENAVLALAKQAAEQQTAIYVLHKQTDINELANKFNAVRQNANQKPEVHFVKYRTPEDAANAQRAIQSQYDNLGGSSQSINGGVAKALNFASRAPAPVRVGQVQVPNSDYLPASIINRLRH
>Dpse5
MRAFIVLCLVAVACADKLGYNYQPVGHSNSGLSFAPGSGSIGGGSIGGGSIGGGSIGGGLQGLGGGLGGGSIGGGLGGGSLGGGSLGGGSLGGGLIGGDSGLGGLGGLSGDSLNAPVSYNAPAPTAELEKEFFTFSANEQDFDEPQALERVAGSVNKGLRVVFIKGPENRGLENAALALAKQAAQQETAIYVLNKQADIGDLANKLNAIRSNNNNKPEVHFVKYRTPEDAANAQRAIQGQYDQLGGTSSATDGGVAPALNFASAGPVRQATAQSPDNSYLPTSVFRRLRF
>Dpse6
MCLIAVACADKLGYNYQPVGHSNSGLSFAPGSGSIGGGSIGGGSIGGGSIGGGLQGLGGGLGGGSIGGGLGGLGGLGGGSLGGGSLGGGSLGGGLIGGDSGLGGLGGLSGDSLNAPVSYNAPAPTAELEKEFFTFSANEQDFDEPQALERVAGSVNKGLRVVFIKGPENRGLENAALALAKQAAQQETAIYVLNKQADIGDLASKLNAIRSNNNNKPEVHFVKYRTPEDAANAQRAIQSQYDQLGGTSSATDGGVAPALNFASAGPVRQATAQSPDNSYLPSSVFRRLRF
>Dpse7
MRFLIALCLVGAACAQYNYGAGQYTGSASENVPSYSGGSDSYDAAPSNQRNDYAPSSELNKEYYTFEADENDFEDPLAAQKIAGSVNKGLRVVFIKGPENRGLENAALALAKQAAEQRTAIYVLNKQADIGDLASKLNAVRQNANNKPEVHFVKYRTPEDAANAQRAIQSQYDNLGGSSQSINGGIANAINFASQAPAGPSRQSGGNYSPPGAVSNSYLPANILRRLRVR
>Dpse8
MRAFIVLCLVALATADKLGYNYQPVAHSPSGLSFQPSGLASNEAPSFEAGPNFQPSGLSSFQPSGLASFQPSGLASNDAPSFAAGPSAPIDGPIGAPSSGSPNYAAPQAELEKEFFTYTADEGDFNDPAASEKVSSALNKALRVVFIKGPENRGLENAALALAKQAAQQETAIYVLNKQADIGDLANKLNAIRSNNNNKPEVHFVKYRTPEDAANAQRAIQGQYDQLGGSSQSTDGGVASSLNFASQPAPAHENIGGSASAPGASYLPANIFRRLRF
>Dpse9
MRQFSLILCFCLAAVASADKLGYNYQPVAHSPSGLSFQPSGLASNEAPSFAAGPSFQPSESGSSDAPSFQPSGLSSFQPSGLASNDAPSFAAGPSAPIDGPVGASSSGSPNYAAPQAELEKEFFTYTADEGDFNDPAASEKVSSALNKALRVVFIKGPENRGLENAALALAKQAAQQETAIYVLNKQADIGDLANKLNAIRSNNNNKPEVHFVKYRTPEDAANAQRAIQGQYDQLGGSSQSTDGGVAPALNFASSAPAPVAAPAGAGIAQGPFVPSGLPEATAPISSYVPPPAPGSSYLPANILRRLRF
>Dvir1
MRAFMMLCLIAVARGQYDYTPQSHAGDGRGGLIGSPDVGAAQLSEPILIANEFNKEFYTYSAPEQEFDNGPVNEQIANSLRKNLRVLFIKGPENTGLEQAALQLASSASDDRTAIYVLNKQADIGELANRLNQVKLQTNNKPEVHFVKYRTQNDAENAQRIIQAQYDSLPGRSTNHNAGSSAPVLDFATKNSPVGAAATGEAPSNSAYLPPSRRF
>Dvir10
MIVGFCCAYSMRKIVFLTFLAICSAELGYDYQPKSPALGYEAEELDSHHSTDHYEDHTDYHKHFYAFEAPYDSVDESELIEHKISAQSKKNLQVVFIKAPENRVVDSALHALATQTNEDKTAIYVLNKQTDPHELASKLSVLQTQHKHKPQVHFVKYRTEEEALQAQQHIQAQYGGATSQSLESLQQPSLGYSQTTEPAPQAYYTDKQPLASHGYYPQELSAVPPEPHPTYLPPLSNYGSLPQSYEGGADQGRLDLPPLPLPEQQLAPSPYDLDARTARSRRIDFRVNERHRSDSRM
>Dvir9
MRVLITICLLAVVYAERLGYNYQPVDQPISYTPSAVGQASYIPPAETGATEPGFGAPAPAEQSYQAPAELLKEFFTYTADERDFNEPINQDQLSNNLRKNLRVVFIKGPEYSGVQDAALALSKQAAEQQTAIYVLNKQADINDLGNKLNNIRSNTYQKPQVHFVKYRTTEDAINAQRAIQGQYDQLGGVSINQDGGVASVLNFASRTPAQAAPAVHEPLNSYLPASVLRSRL
>Dvir11 - possible pseudogene
MRAFIVLCLVAVACADKLGYNYQPVGHSSSGLSFAPGSGSVGIGSLGGSSSGSLGIDDSGLGSSGLGISGLGSSGLGSSGLGGSGLGGSDLGSSGXFDEPQALERASSSVNKGLRVVFIKGPENRGLENAALALAKQAAEQQTAIYVLNKQADIGDLANKLNAIRSNSNNKPEVHFVKYRTPEDAANAQRAIQSQYDQLGGTSQSHNGGVANALNFASAPQYRQQSAQIPENSYLPSSVLRRLRYRL
>Dvir12
MRHFFVFLCCCLAALASADKLGYNYQPVAHSGTGLSFAPGGAASNVSPSYASGPAPASDSTNAGFAQPSSVESSYQPSGSIAEPSADAPNYAAAQPKLQKEFFTYTANEEDFQDAADSEKVSGSLNKALRVVFIKGPESRGLEQAALALSKQAGQQDTAIYVLNNQADIADLANKLNAIRSNTNNKPEVHFVKYRTPEDAAKAQQAIEGQYDQLGGSASRQDGGVAPVIDFASKGPAPAAVPEASAPAPQAAEPEAVEPVSSYIPPVTPGSTYLPANILRRFRF
>Dvir13
MRFLVVLCLFGAACAQYNYGQGLDTGSATNSIPSVAYDEPSYSGAESSPGSSYAPSGGLNKEFYTFEANEEDFNDPAGSERVANSVNRGLRVVFIKGPENRGLENAALALAKQAAEQQTAIYVLNKQTDIGDLANKFNAVRQNANARPEVHFVKYRTPEDAANAQRAIQSQYDSLGGTSQNINGGVAPAINFASRAPVRQSIGGGGSYVAPSAPSSSYLPANILRRLRLR
>Dvir14
MRAFIVMCLVAVACADKLGYNYQPVGHSGSGLSFTPGSGSGAGLSGGSLGGIEGGSIGGLSGGSLGGLAGDLDSGLGGGSIGGGSIGGGSIGGGSIGGGSIGGGSIGGGSIGGGSIGGGSIGGGSIGGGSIGGGSIGGGSGLGGLGNLGNGGLSGGALNAPVSYNAPAPAAELEKEFFTYTANEQDFDEPQSLDKVSSSLNKALRVIFIKGPENRGLENAALSLAKQAAQQETAIYVLNKQADIGDLANKLNSIRSNTNNKPEVHFVKYRTPEDAANAQRAIQGQYDQLGGSSQSHDGGVAPALNFASQAPARQVNAQAPENSYLPTSIFRRL
>Dvir15
VMCLVAVACADKLGYNYQPVGHSNQGLSFAPGSGSIGGGSSLGGIGGGLDAGLSGGSIGGGSGLGGLGSLGNGGLSGGNLDAPVSYNAPAPAAELEKEFFTFTANEQDFDEPQSLDKVSSSLNKGLRVVFIKGPENRGLENAALALAKQAAQQETAIYVLNKQAVIGDLANKLNSIRSNTNNKPEVHFVKYRTPEDAANAQRAIQGQYDQLGGSSKALDGGVAPALNFASQGPVRQVTAQSPDNSYLPTSVFRRLRL
>Dvir16
MRVLIVLCLAAAASAGRLGYNYRPGSTAVATDGIGSSGKIGTSAGLGGPVSYNAAPQAGIHKEFFSFHANEADFEDPDAARKIAAAVKKSVRVIFIKAPENRGYENALLALAKQAAEQQTAIYLLHRQPDLNELANKFNAVRQNANAKPEVHFVKYRTPEDAANAQKAIQSQYDSLGGTSQNINGGVANALNFASRSSAPAVSAGQIQEPESNYLPSSILRRLRHK
>Dvir17
MRAFIVMCLVAVACADKLGYNYQPVGHSNQGLSFAPGSAGGSIGSIGGGSSLGGIGGGLDSGLSGGSIGGGSGLGGLGSLGNGGLSGGNLDAPVSYNAPAPAAELEKEFFTFTANEQDFDEPQSLDKVSSSLNKGLRVIFIKGPENRGLENAALALAKQAAQQETAIYVLNKQADIGDLANKLNSIRSNTNNKPEVHFVKYRTPEDAANAQRAIQSQYDQLGGSSQAHNGGVAPVLNFASQGPVRQASAKSPDNAYLPTSIFRRV
>Dvir18
MKIFVTILVAALALARADISLTQQGYNYRQQQQQQQPTVVAHLLNQQLQQQQQQQQSQSSHPVLPPLSVPLPYLPPAGQYQPQQQRPIAAAFPMPANFPVNFQTAPLTQTRRSRPRVRIPKKPIVTKNFFIHTAPEESDDEIQDELQQLNQQPRNHYNVLFVKTPAQTNRAAALNLAKTLKQEKTVVYVLAKKTTAADLQDAIAEAPQHINKPEVFFIKYRTPEEALNAQRQIQTQYDALGGSSTITDEGLAPITSVVGSLDAPEEEEEEQQQQQQAIEGNGNLNVNAPINNQYLPSNQF
>Dvir19
MKTQVALLFVLAAHVAIAAARPEPPRTRYGAPPPPPAAPQKEYGPPPPAQPLPAYGPPAEFYGPPAAPTAEAIVTKNVYVHVPPEEPELYPAASPIQTAVPKKHYKIIFIKAPNPPTPVRQVLPPPVQDEHKTLVYVLVKKPEEQLPVILPSPAPTEPSKPEVYFIKYKQQPKPATQYGPPADEYGAPPAPRTLEQF
>Dvir2
APQGYKYQQPALQAGNLRPQTPLSASGIYNVPAQQPVFNNVVEAPLPQPLPQAQQVVYQQPQPQIQQQFVPSPPQQQFVPQIQSQPQIQQQFVQSQYQAQRPSIVTKDIYIHSAPDDTEELQSAPQLDNTPIRKNYRIVFIKAPTQNLKHTAAALKRAQASNEEKTVIYVLSKKPDINEIHQHLQLTQNEPKVHKPEVYFIKYKTTEEAQRAQQEIQAQYDALGGATHISDEGVAPISSFSGSGSLNLGNIVPQHIQQQAQSQAQSVGIQQQNFQSGNYQSGNFQSGGFQSSGGFQSSGLQTSSVSSGANFGVNVPSKRYIPAKTK
>Dvir20
LVVVLASAALVAARPEPPRDTYSAPPSSSYQPSGPSGGYGAPAPQYGPPQQPPVVHKHVYVHVPPPEPEYQAPRKPLYVPPPQKHYKIVFIKAPSPPAPTAPIIPQFPQNEEKTLVYVLVKKPEEQPDIVIPTPAPTQPSKPEVYFIRYKTQKEETGPYPNSIAPPSEYGAPAAPPAPSAPSSSYGAPSH
>Dvir21
MNKFMFLACLAVLGCSRWAAARPDLSRQAYRYEIGQNDNVVNTGIVSPPVISTTTSYQPTASGNTYYNNVPTVGQLTVVGSSGFVPSTQVNGVQYSGSNPYTTSSGGSGGGGGGSSSISTSFSNGGGVGVVNDHIGLTGIHPGPTINYKEQEAYISHLANFQPPIISKHFYLHTAPEDHDDQQIVRYVNVGRPQKNYRVVFINAPASTTSKAKIIANVAPVEDKTAIYVLSKKSNALDVSAEVVTQRPANHKPEVYFIKYKTPEEAAHAQQTIQANYDALGGSSELSNEGIVPVSSVINALGDNGASGVLADGSGHVNIIGTGGAPVVENTVSGGVDSSGINLQYDVNGSSSSGSQTTTQVDSGSLVGNNVIQTSYLPSKPIRSVKY
>Dvir22
RPQYGYEQPQPGDLLVGGGGGVGLPNAGGQFVGQLPVPHRGGDKYLPPASTTPAPIINKKFYLVSAPEDRSNDGKVKHLVLGRPQKNYRVVFIKAPAGDNANVKYSAEFAPQEEKTVIYVLSKKDNDLDAGDIATPAPTQPSKPEVFFIKYKTDDEANQAQKEIQGQYDKLGGTNEFQEDNNAPITSVIGSLDGLNPDGSYNYRQINRPNAQPSAQYLPSALNL
>Dvir23
MFSVFIFLGSVALLSLSQAHVPTRFYLPPAAGESFATPAPIITKQFYSVSAAEDSEELQPRTKHLLIGRAMRNYRVIFIRAPSAQSEAVKYTAELAPQEERTHLCAESQTARAGGARHSDAQAASAVVVRQAGSLLHQTNEEAAAAQREIQTQYDQLGGNTELAAPYVAPVQSVIGALDAAKQVAATDGYDYQRPTARFL
>Dvir24
TLCTLLALAQAKPQGYNYGSGVSGTLTTTGGGGHSGSFLSAPSAAQNVASYGPLGAFQGASVGSLLSSSGSGAGSGYGQPGSTIGFGGGSSSNYGGAAPFVGNTYTQSSGGYNGGRTTSGFGGASYGGVDSAANSFAGFGPTPNIGFGGLAGYQAPNNQHQQQEEQRVAFEAPIVHKQFITVAAPEEHENLERVKHLVIGRPQKNYRVVFIKAPSSSNANVKLSAEYAPKEEKTVIYVLSKKDSTLEVNDIATPAPTIPSKPEVFFIKYKTEAEASHAQQQIQAEYDRIEGTSEHTDGGVAPAQSVVGILDAGSNGSAGGQTVISNSGQSGSHGIISGSGSSSIGLGNVHRGSQSSTYLPPSH
>Dvir25
MKTFILMSCLALAAARPEAGYNYNRPGGGGGSHGGSGGGGGGIGIGFGGGSGGGFGGSSGGGSFGGGSGGSFGGGSGGGFGGGFGGGSGGGFGGGSGGGFGGGSGGGFGGGIGGGFGGGGGGGGGGGTTLVQKHIYVHVPPPEQEEVRQRPNLPVGQAQKHYKIIFIKAPSPPSYQAPVIPLQPQNEEKTLVYVLVKKPEDQQDIVIPTPAPTQPSKPEVYFIKYKTQKESGGISGGTGGFTQTNTGSGYTTGGGDGGFIGGDSGSISAPSSNYGPPGKSGPY
>Dvir26
MRAFSLLVGCVALLGAVQARPEPPSPYYGLPQQQSQRALPLNVHNAPSHIYQALPQEQSFANFAAQPAQPQMNYLPPVQQQQQQQHLQPQLEEQLAPAAEQLSAYDDSYNMAHRLSGVQHASGYNNAPQETRVHKHIYVHVPPKDFEEEDAVQPRVHHELGPKQKHYKIVFIKAPSAPALRAPVVPPPPQNEEKTLIYVLHKKPDQEQDIVIPSPPPTKPSKPEVYFIKYKTKKEEAPVYGPPPADMEPRQSTAEDFAPMADVADVLPTTSAPESEQPEQPSSNYGPPTAPAYTGEEVQTTLTAPAHQYLPPATASAALSNIEDPSMAPIVVEEPAEQRQAIEGPAPTSGHVPASNYGPPSRYFLKKLK
>Dvir3
MRVFIVTCLLGLSLAAPQGYNYQAGGNLHLPGIPSIPGLSGLVGLQQQAASVDEQRLVQQALQAPKVQQIFQQQPQQQQQIFQQQPQQQQQIFQQQGSSFGYNQQPQSYSPVVSKDIYVHVPPAEEPEERYPQPVLPVGPPRKHYRIVFIKAPTPSVSKAAVRVQQAPVEEKTIIYVLTKKPDPLELQTAIEEAAPKPISKPEVFFIKYKTQEEAAHAQRTIQAQYDQLGGTTQVSDEGVAPVTSVIGALDNQVGTGAGIGSTAGLTGAVPSKYLPAHLRA
>Dvir4
VLCLSAVALAAPQGYNYNPGPSAVASGLSTASGSGASFFQAAQVQQHYQQPQQQQQQAFFQQQPVVHHQQQQQQHVEQQQHQQPIVSKRFFIHSAPEDVDEEYKERHITVGVPKRNYNVVFIKSPQRSNKKTSIKISPAVNEDKTVIYVLSKKTDASDVQAEVVEQASSTSKPEVFFIKYKTNEEAAHAQQQIQSQYDALGGSSQLTDEGVAPVTSVIGALGGGDAAGVAVGGTGIGGGASSHSSGVGQVISHQTSNAYLPPSF
>Dvir5
LQFRIFTNFVLREFKAHIKINVPSTLNASLQRLVAHNRSATTAILKLMMRGFLLLCLVAVAGASKLGYNYRAAVDDRRFAGLIDTEATGFSATDAQQQKQQQQEQQQEQLQPVADEFNKEFFTYSAPEEDFADREATEQIANMLKRNLRVLFIKSPEHQGLTNAALQLAKQSSEQRTAIYVLTKQADLSDLAQRLQTEQQSHAHKPEVHFVKYRTPEEAVRAQQLIQQQFNALGGSSHSSDEGVAPVLDFSSAPDAEERATAQAGSGAKYLPAA
>Dvir6
VLALLATANAEVGGYNYEAGIGGSLSGGSLSGGSNLDYVSNSQPDYSSVNTEFNKEFYTYSAPEADFEDNRSVGDLAASLKRNLRVLFIRAPENKGLENAAVALAKQAAEQQTAIYVLTKQGDLTSLANRLQNLNHVNAKKPEVHFVKYRTAEDALNAQRTIQQEYDRLGGSSTSYNAGTAPVLDFASKQVVQQPQQPLQLVDERRAGDISIESTDNVGSRVTELEAPSSYAPPAAAAPGATYLPVNKVK
>Dvir7
MRAFILMCLWAVVCGADNLGYNYQPVAQADEGLSLVPSNGLASATQQQHGEAELSLPIAAPAAAPAPVAIIPQAAPLVEEFQKEFYTYAAPEDQFDEGINNQQIADSLRKNLRVVFIRTPENRGFERAALQLAKQSAQQETAIYVLSKQADVANLAKQLNALKSSSSSKPEVHFVKYRTPQDAANAQLAIQNQYNQLPGASRISNEGRAPVLNFASQAPAAPVSSARSPSSEYLPANVVSEQDYLPPALRRFRVK
>Dvir8
MRALMSLWLCLCTSHAFDPNSAYLPANNEYSHRPLVTEYFSYTAPPEDDQSLPLQAARQLATALAPPQQVVFIRTPETSLFTLTAKQLAASKALDIYVLQRQMDAAALAEQKAAIEQQADHRPTVHFVKYRTPADVTRALSRLRANYDQLPGNSYSHAVETANVIHLNPPQHLAQPDPVVFKILPKDAADYETDEQARELEAAKLQALFRPYLPRAQRR
>Dwil1
IVLVLAAAALVAARPEPPRDTYSAPPSSSYQPSGPSGGYGAPAPQYGPPQQPPVVHKHVYVHVPPPEPEYQAPRKPLYVPPPQKHYKIVFIKAPSPPAPTAPVIPQFPQNEEKTLVYVLVKKPEEQPELIIPTPAPTQPSKPEVYFIRYKTQKEETGPYPNSIAPPSEYGAPAAPPAPSAPSSSYGAPSH
>Dwil10
MRGFIVLCLSAVALAAPQGYNYNPGPSGFGGLTTAGGSGGSSFFQSGSQVAPAQQAHHQQTFFQQPSAQIQHHHQQQQQQQQHSVQQQQAIVSKRFYIHSAPEDTEEDYKERHITVGVPKRNYNVVFIKSPQRNNKKTLKISPAVNEDKTVIYVLSKKGESDVQAEVVEQASSTSKPEVFFIKYKTNEEAAHAQQQIQAQYDALGGSSQLTDEGVAPVTSVIGALGGGEAGHAVESSGLVGSTGAGHVVATGSAHTGNAYLPPNF
>Dwil11
MRIFIVSCLLGLAVAAPQGYNYQAQQQQQQQQQQPFGQLQLPAIPQFASPAEQSIVQQALQAPKVQQVLNIGSTYSAQPQQQIQNTVYQQQPTQLNGNFAYNLPQQQQFQQHQQQQQQHLVSKDIYVHVPPVDDAEERYPQPPLPVAPPRKHYRIVFIKAPSPSVSKAALRVKQAPVEEKTIIYVLTKKPDPLELQAAIEEAAPKPPSKPEVFFIKYKTQEEAAHAQRTIQAQYDQLGGTSQVSDEGIAPVTSVIGVLDNQRSVSGGVNIANPGQGLQGLVPSKYLPANYRS
>Dwil12
APQGYKYQQQQPSGVLPIGNLRPQTPISSSGIYTAPGQISVQAQSIQTQPIQNIQNVIAPAPVPISVPQPIVNTVAQQIVQQPQQIVQQPQQIVQQPQYVQQPQQVVQPQQVVQTQYVQRPAIITKDIYIHSAPDDTEEIRQADTPLDNLPIRKNYRIVFIKAPTQNLKHTAAALKRAQATNEEKTVIYVLSKKPDITEIQQQLQVTQSEAKVHKPEVYFIKYKTQEEAQRAQQEIQAQYDALGGATHISDEGVAPITTVSGGSLNLGNIGLQSQSYVQPQIQTIVQQQPQTQTIVQPLPVFNQQQHNSSNITHLSRPLPHPCLA
>Dwil13
MRAFLMLCLVAVARGQYDYTPGSHAGDGHGGLIGGGAVDRGSAQLSEPILIANEFNKEFFSYSAPEQEFDNSQANEQIANSLKKNLRVLFIKGPENSGLEKAALQLATSASDDRTAIYVLNKQADIGELTNRLNQIKLQTNNKPEVHFVKYRTQSDAENAQRTIQAQYDTLPGPSSNHNAGSSAPVLDFASRGASSGGSVGGSVGDIDLNAPSTSAYLPPPNRKF
>Dwil14
MLRYALFIGYFGIVFGAPQGHVHGNGQRGGFIPISPCSDQHHAASLIQAQSIGRIVNHQNHKNVEHNFETAASNPVPNSVYVSGNPPPNRGPYVYGNNHAAPLPGVLPNGIEPPGVVPNGIQAPQFQQNSQSTIQTQHSSYSSGSATSQTGPQLFRPAAVPVPQNQNFQSSHLHHHYTVSNNGQSFGNGGPIPVAAQVPAYPVRYANTAPNVGPSHQYQQNAHFATQLGQKLQQNQQLGQVIQQTFASTPLDPSAEKHIYVHVPPEDFEESSSKHQQLVYGPQLPPKKHYKIVFIKAPTPATSSYKKQIQAAQQSEEKTLIYVLVKKPDEPTLEEIQSIQESTFKTSKPEVYFIKYKARDENKGQPIETPNLNEINTASDNQIFDGSGLIDIRSGTGES…
>Dwil15
MTVATAAKLGYNYQAAAGDRRFAGLIDDEATGFSAVGSQQQQQQQQQLQQNQLQPLAPSDDEFSKEFYTYSAPEEDFADRDATDQIATMLKRNLRVLFIKSPEHQGLTNAALQLAKQASEQRTAIYVLTKQADVAQLAQRLQTENQNQSHKPEVHFVKYRTPEDAVRAQQLIQQQFDALGGSSRSSDEGVAPVLDFSSAPTSVQSKESSAQAQVAGGVPNSKYLPAASLRSR
>Dwil16
MRGFIILAVLAVARADVGGYSYGSGISGSLNAGSSSGSSLGSGGNLLGGGSISSGGSSSLGYNTNSQQQSYAPLNTEFNKEFFTYSAPEADFEDNKSVSDLAASLKKNLRVVFIRSPENKGLENAALALAKQAAEQQTAIYVLTKQGDLSSLANQLQNLNHVSASKPEVHFVKYRTPEDALNAQRTIQQEYERLGGSSASHNGGIAPVLDFATKAVSQQPQLHLQLDERRASSSSSTSSGSVTNIAAELEAPNSYIPPAATSPGATYLPVNKVK
>Dwil17
MRVFILLCLFAAACSADKLGYNYQPVAHADAGLSFVPGSGLVPAEIPQVVQSGEAVLSQPIEAPSVVATSPIVPQAAPLVEEFQKEFYSYAAPEEQFNDGVNNQEIANSLKKNLRIVFIRTPENQGFERAALQLAKQSAQQETAIYVLSKQADVANLAKQLNALKSTSSNKPEVHFVKYRTPEDAVNAQLAIQNQYNQLPGVSRISNEGRAPVINFASPAAAPAVASVGAVASPSSEYLPANVVAGQDYLPPALRRFRLK
>Dwil18
MRALMCLCLFIGTIDALDNAYLPASQIYAPQRPVATEYFTYTAPPEDGDTGAPLHQAARQLAKALSPAQQVVFIRTPETNLYTLTAKQLASRNALDIFVLQRQTDASALSQQQAAIEQQLRQKPSVHFVKYRTPADVSRALATLRGGYDQLPGKSISHAIESADVFELNPPPPTRPPLDRVIFKILPKDGSEYETHEEANELETAKVQALFREYLPPRQRR
>Dwil19
MRCLIALCFITVASAASLGYNYQPSEIASSGVSYNQGLGAATQEQASYSAPAESAGQPISEPFIGAPQAAQSAEVPNYAPQTELQKEFFTYTADENDFNEPAASNQVSSSLNKALRVIFIKGPEHSGLENAALALAKQAGQQETAIYVLNKQADISDLAGKLNAIRNNNNNKPEVHFVKYRTPQDAANAQQQIQSQYDQLGGRSSYQNGGVAPILNFASQAPALPVAAPSSPGSSYLPASVLRSRL
>Dwil20
MLLASRCSAKLGYQYQQNTAGLTSYDTPPYGYDTAYTPLPATQSADQYNEHADFHKHFYAFEAPYDSIEEAELIEQKIAAISQKNLQVVFIKAPENKVVEGALHALAKQNSEDKTAIYVLNKQTDANELASKLSALQTQRKHKPQVHFVKYRTDAEAAQAQQQIQAQYDGAPSARPVAEQATSLGYYPEQQPQPDQGYYPDAPSPQSAYLPPLPSYASFPQGYNAAAQGLVDLPPLPEPQQDNLDARTAKSSRIDFRVNERNRPGSRMIFPTESQPRVYLPPATVSNQYLPPNNGIKRRRRAYF
>Dwil2
MKYQLAIVFVIASVAVVLARPEPPKSRYGPPPVPQKEYGPPQQAQPLPVYGPPAEFYGPPAAPTVESIVTKNVYVHVPPEEPELYPAASPIQTAVPKKHYKIIFIKAPNPPVPVRQVLPPPVQDEHKTLVYVLVKKPEEQQPLILPSPAPTEPSKPEVYFIKYKQQPKPATQYGPPAAPANEYGAPPAPRTLEQF
>Dwil21
MRAFIVMCFVTMACADKLGYNYKPVGHSSSGLSFAPGSSLGGSNFGSLGGGSGLDGGFGSSGLGGSGLGSSGLGSSGLGGSGFGSSGLGGSGLGGSGLGSSGLDGPGFGAAGSSLGGGFQAPVSYEAPAPAAELEKEFFTFTANEEDFDEPQALERASSSVNKGLRVVFIKGPENRGLENAALALAKQAAQQETAIYVLNKQADIGDLASKLNAIRSNSNNKPEVHFVKYRTPEDAANAQKAIQSQYDNLGGTSQSHNGGVANALNFASASQIRQPNAHIPDNSYLPSSVLRRLRYRF
>Dwil22
MLRFSALLCFSIVALASADKLGYNYQPVSHSGSGLSFQPGAAASNDAPAFAAGPSFAAGPSFSAGPASSGGSFGGPISDFGGQVAAPSADAPNYAAAQPELEKEFFTYTADEGDFYDPAASEKVSSALNKALRVVFIKGPENRGLEDAALALAKQAAQQETAIYVLNKQADIGDLAGKLNAIRNNNNNKPEVHFVKYRTPEDAANAQNAIQSQYDQLGGRSSNHDGGVASSLNFASSAPVPVAAPAPAEARIAPSIALPEATAPISSYVPPAAPGSTYLPANILRRLRF
>Dwil23
MRAFIVLCIVALASADKLGYNYQPVSHSGSGLSFQPGAAASNDAPAFAAGPSFAAGPSFSAGPASSGGSFGGPISDFGGQVAAPSADAPNYAAAQPELEKEFFTYTADEGDFYDPAASEKVSSALNKALRVVFIKGPENRGLEDAALALAKQAAQQETAIYVLNKQADIGDLAGKLNAIRNNNNNKPEVHFVKYRTPEDAANAQNAIQSQYDQLGGRSSNHDGGVASSLNFASQPAPAQLSHEASAPGPSYLPANIFRRFRY
>Dwil24
MRFLIALCLVGAACAQYNYGAGILSGSASNSIPSVAYDGPSYQGEASNVGSSYAPSAELNKEFYTFEADESQFDDPLADQKIAGSVSKGLRVVFIKGPENRGLENAALALAKQAAEQKTAIYVLNKQTDIGDLANKLNAVRNNANNKPEVHFVKYRTPEDAANAQRAIQGQYDNLGGTSQNINGGVANAINFASQAPVAPVHRGSNYSPPGAVSNSYLPANILRRLRIR
>Dwil25
MRAFIVICLVAVACADKLGYNYQPVGHSSSGLSFAPGSGGSIGGGSIGGLEGLSGGSIGGGLGGGSIGGGSLGGGSIGGGSLGGGSLGAGSLGGLGGISGGDLSAPVEYSAPAPTAELEKEFFTFTANEQDFDEPQALERVSSALNKALRVVFIKGPENRGLENAALALAKQAAQQETAIYVLNKQADIGDLASKLNAIRSNNNNKPEVHFVKYRTPEDAANAQKAIQSQYDSLGGSSQAHDGGVASALNFASQGAVRQPTAQTPDNSYLPTSIFRRRL
>Dwil26
MRAFIVMCLVAVACADKLGYNYQPVGHSSSGLSFAPGSGGSGGSIGGGSIGGLEGLSGGSIGGGLGGGSIGGGSLGGGSIGGGSIGGGSLGGGSLGGLGGISGGDLGAPVEYSAPAPAAELEKEFFTYTANEQDFDEPQALERVAGSVNKGLRVVFIKGPENRGLENAALALAKQAAQQETAIYVLNKQADIGDLASKLNAIRSNNNNKPEVHFVKYRTPEDAANAQKAIQSQYDSLGGSSQAHDGGVAAALNFASQGAVRQPTAQTPDNSYLPTSIFRRLRF
>Dwil27
MRALIVLCLVAAVSAGRLGYNYQQGSTSTGGVISGGGGGGRVSGLGAPVSYNAAPQAEVQKEFYTFYANEDDFDDPEAQRKIAAAVKKSVRVIFIKSPENRGYENAVLALAKQAAEQQTAIYVLHKQTDINELANKFNAVRQNANSKPEVHFVKYRTPEDAVNAQKAIQSQYDNLGGTSQNINGGVANALNFASRGPAPVRAGQPQVPNSDYLPASIIRRLRHRR
>Dwil28
MAMRFIQYVHEDAGKYDDDEMLTSTETRPLFYRLGESLEETKAAKEVAAKCLELSAAAKPATTTTTEHQPRWPHWLCTKLDRSLMTQFVGFCINIGPFSDANVMCLVAVACADKLGYNYQPVGHSSSGLSFAPGSGGSIGGGSIGGGSIGGLGGLSGGSIGGGSLGGGSIGGGSIGGGSIGGGSIGGGSLGGGSLGGLGGISGGDLSAPVEYSAPAPSAELEKEFFTFTANEQDFDEPQALERVSSSLNKALRVVFIKGPENRGLENAALALAKQAAQQETAIYVLNKQADIGDLASKLNAIRSNNNNKPEVHFVKYRTPEDAANAQKAIQSQYDSLGGSSQAHNGGVAPVLNFASQAAPRPVSAKSPDNSYLPTSIFRRV
>Dwil3
MKAFILMSCLALAAARPEAGYNYNRPGGGGGFGGGSSGIGGGFGGGHGGGGGGGGGGSGGFGGGFSTSSSSSSFATGGGGGGGFGGGFGGGSSGGFGGGGSIGGGFGGGGGGGTTLVQKHIYVHVPPPEQEEIRQRPNLPVGQSQKHYKIIFIKAPSPPSYQAPVIPLQPQNEEKTLVYVLVKKPEDQQDIVIPTPAPTQPSKPEVYFIKYKTQKEAGGIGGGNSGFTQTNTGNGYSTGGGGDGGYSTGGGDSGSISAPSSNYGPPGKSGPY
>Dwil4
MKISSLFVVCVASLVVTATGRPEPPSPYAYHGLPQQQSQRALPLNAHPAPPQIYQALPQEQSFANFGQPQPQMTYLPPVQQQHMPQELIEPVAPSSEPLNAYDDSYNMAHRLSGVQHASGYNNAPMETKVHKHIYVHVPPKDFEEEDAVQPRVHHQQGPKQKHYKIVFIKAPSAPALRPPVVPPPPQNEEKTLIYVLHKKPELEQDIVIPTPAPTKPSKPEVYFIKYKTKKEEAPVYGPPPSDMEPRNQPNAEEYAALPEINEALPSTTLAPEPQPEQPSAIYGPPTAAAYTGEEVQTTLAAAPANQYLPPASTVPAALTIEDPSMAPIIVEEQQPQQIEQLRQLSAPAPAPTVAHVPAANYGPPNRFFLKTVK
>Dwil5
MKIFVTIVMGALALAQADISLTQGGYNYNRISQQQQQVPQLHPPVVAHLLNQQLQQQQQQLASHPVLPPVPLPYLPPAGQYQQQNLIQPRPTIASAAFPMPANFPINFQTAPIQHQHRRARPRVRIPKKPIVTKNFFIHSAPEESDDEVQDELAQLAAQPRNHYNVLFVKTPAQTNRAAALNLAKSLKQEKTVVYVLAKKTTATDLQDAIAEAPQHINKPEVFFIKYRTPEEAINAQRQIQSQYDTLGGTSTITDEGVAPITSVVGSLDAPEEDEEVEQQQPQQQQQHQISDGHFEENVGGSGGIANHYLPANQF
>Dwil6
TLSTLLALTAAKPQGYNYGSGVSGVLSGGHSGGFLTAPSNTQSVASYGPLGAFQSASVGSLVGQSGGSVSAPSHYGGFGGSSNTYSTSSGSGNGGFGASSNTYSTSSGGASGGNSGSFTGFGPTPNIGFGALSGYQAPSYQQEQQQEEQRGFQAPIIHKQFITISAPEEHENLERSKHLVIGRPQKNYRVVFIKAPSSSSANVKLSAEYAPNEEKTVIYVLSKKDSSLEVNDIATPAPTVPSKPEVFFIKYKTDAEAAHAQQQIQAEYDRIEGSSEHTNGGVAPAQSVVGILDGGAAAAASTHSSSSVVSSGSQILGSTGGSSDGYSSSSSGSTSGILGNQIIATQHKTVQSPTYLPPSGK
>Dwil7
MLYPKGSGSSSSGYILVLLCLLQQDQQMAKGQSHSYLPSINGQDTAPTVAAPIITKQFFTISAAEDEEDRQPRTKHLVIGQPRRNYRIIFIRAPTGGSDQLKYTAELAPQEERTVVYVLTRKQQELQAEDIVAQPRPELEHKPEIFFIKYRTHEEAAAAQREIQTQYDQLGGNTEQAAPYVAPIQSVIGSLNAKDESVNGNAPYAGVASGAISGAGGGGGGGGYHYPAPAIPPMAVTNWLAPPNRGIY
>Dwil8
RPQYGYEPANGGIGGDSINFGIGGGIGSGIEGGNGGGIGSGLVALPHRGGDKYLPPASTTPAPIINKKFYLVSAPEDHSNDGKVKHLVLGRPQKNYRVVFIKAPAGDNGNVKYSAEFAPQEEKTVIYVLSKKNNDLDANDIATPAPTQPTKPEVFFIKYKTDEEAQQAQKEIQGQYDKLGGTNEYQEDTNAPITSVIGSLDGLNPDGSYNYRQINRPQPSAQYLPSLLKH
>Dwil9
MNKFVVVFLVAALLGNVSAAPRPQVGYNYQAGGINGNIVAPPVTVTSSYQPTAAGTNYYNSVPSIGQYSSLTGSGSYSNIGSSSSSSSSSSSSASIEGSDNIGLTGIHPGPSINYNEQEAYISHLANFQPAQISKHFYIHTAPEDHDEQQIVRYVNVGRPQKNYRVVFINAPTSTTSKAKIIANVAPVEDKTAIYVLSKKSNALDVSAEVVTQRPVNHKPEVYFIKYKTPQEALHAQQTIQANYDALGGSSQTSDEGIIPVSSVINSLGDNGASGVVTDNSGAINIVGTGGVPTADAGYANLAGIVGEGSSRQVIETSGTAGYGTNAQVTYLPAKPVRK

## Sheet: CPF
>CG7548
GLIAQPTITYAGNEHAVAHTQQNVVRSFDGTVSHYAKSLATPYSQVHKQDTRISNNVYQPAVAKTFSYATAPAPVYTHQAHQEPKNLFTQASPVYQQDAHVQTPSVYQQAAHVQTPSVYHQPAQVQSYHQPGHVEAPSVYQQNAHYSHQPAVIHYSPAETVSHMSFDGFGTHYGF
>DanaCPF1
GIIAQPAISYLGTGDEHAVAHTQHNVVRSFDGTVSHYAKSVATPFSQVHKQDTRISNNVYQPTVAKAFSYAPASTPVAIHAEPSNLFTQATPVAPVYHQPAYVQAPAVYHQPTHVEAPAVYHQPAHVQAPAVYHQPAHIPSTVVGHQPAVIHYSPAETVSHMSFDGFGTHYGF
>DgriCPF1
GLSYLGSDEHAVAHTHQNVVRNYDGTVSHYAKSVSTPYSQVNKLDTRISNNVYQPAIAKTVSYAAPAPVSTVYTPHQQVYTPHQQVYTPHQQVYTPHQQHALFTQAAPVAQVAPVYQQQQHHIPAAHATYASHQPTVVHYSPAETVSHMSFDGFGTHYGF
>DmojCPF1
GIGYLADEHAVAHTQQNVVRSYDGTVSHYAKSVSTPYSQVHKQDTRISNNVYQPAIAKTISYAAPAPAPAPTVYTSHQPAVYSQAPVYHQQQQQQQQQQYQQPIPAVQSTYSSHQPIAVHYSPAEAVSHMSFDGFGTHWGY
>DpseCPF1
GIIAQPTIGYYGDEHAVAHTQQNVVRSFDGTVSHYAKSVATPYSQVHKQDTRISNNVYQPAIAKTVTYAAPAQAAVYNHHAHPEPQLFTQAAPQAAVYHQAVQAAPVANVYHQEAPQASVYHQAAPQAAVYHQAAPQASVYHQAAPQASVYHRAQPAVIHYSPAESVSHMSFDGFGTHWGF
>DvirCPF1
GISYLGDEHAVAHTQQNVVRSYDGTVSHYAKSVATPYSQVHKQDTRISNNVYQPAIAKTLSYAAPASVSVGYASHQPTLFTQAAPVAPVYHHQQQQHIPAAQASYASHQPVVVHYSPAETVSHMSFDGFGTHWGY
>DwilCPF1
GIIAQPGSGISYLSDEHAVAHTHQDVIRNFDGTVSHYAKSVATPYSQVHKQDTRISNNVYQPAIAKTLTYAAPAPAPAHVAVHHQPTLFTQAAAPVSHNPAAAVYQQQYGHNPSPIVSHQPAIVHYSPAEAVSHMTFDGFGTHWGY
>CG8541
GLLASHVAIANPSVDAVASTQQNVVRSFAGTVSSYSKAVDTPYSSVRKSDTRIQNNVYTPAIKTTTYGAAPLYTQATPIVSKTLVHAPAPVVEKTVYAAAPAPVLAKTVYSAPAPVVAKHVYSAPAQVYAPAAPVVAKTVYSAPAPVYAAPAPVYAAPAPVVAKTVYSAPAPVLAKTVYSAPAPVYAASAPAVAKTVSYAAPLATTNVNHGPAATTYTHNAPALGVSSYGSSQTVHYSPAESVSHMSFDGFGTHWGF
>DanaCPF2
GLLAVANPSVDAVAATQQNVVRSFDGTVSSYSKAVDTPYSSVRKTDTRIQNNVYTPAIAKTTYAAPLYTQATPIVAKTVAVHAPAPVVEKTVYAAPAPLVAKAVYAAPAPVLAKTVYSAPAPVLAKTVYSAPAPVLAKTVYSAPAPVIPKTYAAPAVYAAPAPVIAKTYAAPAAVYAAPAPVVAKTVYAAPAPVVAKTVYAAPAPIVAAPVIAKTYAAPAPVYAAPAPVLATTNVNHGPAATTYTHNAPALGVSSYGSSQTVQYSPAESVSHMSFDGFGTHWGF
>DgriCPF2
GLLASHVAYANPAVDAVASTQQNVVRSFAGTVSSHSKAIDTPYSSVRKSDTRIQNNVYTPAIAKTTYAAPLYTQATPVVQKTVYAAPAPVVHKTVYAAPAPVVHKTVSYAAPAVTYAAPAPVLQKTVYAAPAPVVHKTVSYAAPAVTYAAPAPVVHKTVYAAPAPVVAKTVSYAAPAVAYAAPAPVYAKSYAAPAVAYAASAPVLAKTVSYAAPLATTNVNHGPSATTYTHNAPALGVSSYGSSQTVHYSPAESVSHMSFDGFGTHWGF
>DmojCPF2
GLLASHVAVANPAVDAVASTQQNVVRSFGGTVSSYSKAVDTPYSSVRKTDTRVQNNVYTPAIAKTTYAAPLYTQATPLVQKTLYAAQAPVLAKTVSYGAPSFTYSAPAPVVAKTVSYGAPTVTYSAPAPVLAKTVSYAAPAPVLAKTVSYAAPAPVLSKTVYSAPVIAKSYAAPAVAYAAPLATTNVNHGPSATTYTHNAPALGVSSYGSSQTVRYSPAESVSHMSFDGFGTHWGF
>DpseCPF2
GLLASHVAVANPSVDAVASTQQNVVRSFAGTVSSYSKAVDTPYSSVRKSDTRIQNNVYTPAVAKTTYAAPLYTQATPVVAKTLVHAPVVQKTVYAAPAPVLAKTVYSAPAPVYAPAPVYAKTVYSAPAPVLAKTVYSAPAPVLAKTVYSAPAPVYAPAPVVAKAVYAAPAPVLAKTVSYAAPLATTNVNHGPSATTYTHNAPALGVSSYGSAQTVQYSPATSVSHMSFDGFGTHWGF
>DvirCPF2
GLLTSHVAVANPSVDAVASTQHNVVRSFAGTVSSYSKAVDTPYSSVRKSDTRIQNNVYTPAIAKTTYAAPLYTQATPIVQKSVYAAQAPVLAKTVSYAAPAPVLAKTVSYAAPAVSYAAPVKTVSYAAPAVSYAAPVKTVYAAPAPVVTKTVYAAPAPVVAKTIYSAAPVYAKSYAAPAVSYAAPLATTNVNHGPSATTYSHNAPALGVSSYGSSQTVHYSPAESVSHMSFDGFGTHWGF
>DwilCPF2
GLLAVANPSLDAVAATQQNVVRSFAGTVSSYSKAVDTPYSSVRKTDTRIQNNVYTPAIAKTTYAAAAPLYTQATPVVAKTLVHAAPAPVIEKTVYAAPAPAVHYAAPAPVLAKTVYSAPAPAVIAKTYAAPAVHYAAPAPAVHYAAPAPVVAKTVYAAPAPVVAKTYYSAPAPVVAKTVYSAPAPVVAAPVSYAAPVAATTNVNYGPSATTYSHNAPALGVSSYGSAQTVHYSPAESVSHMSFDGFGTHWGF
>CG8543
GFLAPATTYAAASIPVVAKVAQPHYDAVGTTQQNVVRSFGGTVSTYSKNVVTPYSSVSKVDSRITNNVYTPKTLYSAPAPVITKSFYAAAPAPVVAKTVYSAPVAKAVYAAPAPVYAAPAPVVAKTVYSAPVAKAVYAAPAPVYSAPAPVVAKTVYSAPAPVYHAPAPLVAAAPAAYVKYSPAAVVAHASFDGFGSHWGY
>DgriCPF3
GLLAPATYVSSPVVTKLAQPHFDAVGTTQQNVVRSFGGTVSTYSKNVVTPYSSFSKVDSRTTNNVYTPKTLYSAPATVVTKSVYAAAAPAVTYAAPAPVVAKTVSYAAPAVHYAAPAPVVAKTVSYAAPAVHYAAPAPVVAKTVSYAAPAVTYAAPAPVYAKSYAAPAVAYSTPVAAPSAYVKYSPAVGVAHVSFDGFGSHWGY
>DmojCPF3
GYLAPTSYVAAAPVLTKVAQPHFDAVGTTQHNVVRSFGGTVATQSKSVVTPYSSFSKVDSRTTNNVYTPKTLYSAPAAVVTKSIYAAAPAPAVTYSAPAPVLAKTVSYAAPAVTYSAPAPVLAKTVSYAAPAPVLAKTYAAPVASYAAPLAAPAAYVKYSPAIGVAHVSFDGFGSHWGY
>DpseCPF3
GFVAPATTYAAVPVVAKLAQPHYDAVGTTQQNVVRSFGGTVSTYSKNVVTPYSSVSKVDSRITNNVYTPKTLYSAPAPVITKSIYAAAPAPVYAKTVYSAPAPVLTKTVYSAPAPVLAKTVYSAPAPVLAKTVYSAPAPVYAPAPVVTKAVYAAPAPVYAAPAPVYAKTYAAAAPTAFVKYSPAAVVSHASFDGFGSHWGY
>DvirCPF3
GFLAPAPATYVAQPHYDAVGTTQQNVVRSFGGTVSTYSKNVVTPYSSVSKVDSRTTNNVYTPKTVYSAPAAVVTKSVYAAPAVTYAAPAPVLAKTVSYAAPAVTYAAHSPVIAKTYAAPAVAYAAPAAAPTAYVKYSPAIGVAHVSFDGFGSHWGY
>DwilCPF3
GYLAAPAAIPVVAKVAQPHFDAVGTTQQNVVRSFGGTVSTYSKNVVTPYSSVSKVDSRITNNVYTPKTLYSAPAVVTKSIYAAAAPAPIVAKTVYAAPAPVVAKTVYAAPAPVVTKAVYAAPAPIVAKTVYAAPAPVVAKTVYAAPAPVAYAAPAPVAYAAHAPVAVAPAAYVKYSPAAVVAHASFDGFGSHWGY
>DanaCPF3
GLLAPGTTYAASYPVVAKVAQPHYDAVGTTQQNVVRSFGGTVSTYSKNVVTPYSSVSKVDSRITNNVYTPKTLYSAPAPVITKSIYAAAAPAPVYAAPAPVLAKTVYAAPAPVVAKTVYAAPAPVVAAPVIAKTYAAPAPVYAAPAPVLAKTVYSAPAPVYAAPAPVVAAAPAAFVKYSPAAVVAHASFDGFGSHWGY

## Sheet: CPLCG
>CG7203
MSVSFVSSVTEITKANMKFAVVVVLFALAWGVNSSVVPLLTSAHGLVVGSPAVAGSVAIQASAVPAAVPLSLSPAGPVLIQSGPAVVAAPVPAAVVAAHAPAVVAVAAPEASYVAKTRGAVHVAPLPGHVQSAASVNLEPAPGTW
>Dana CPLCG1
FAVVVVLFALAWGVNCSVVPLLTAAHGGVVIGAPAVAGSVAIQASAVPAAVPVAIAPQGPVLIQSGPAVVAAHAPAVVAAHAAPVVLAAPAPAVVSVAAPEASYVAKTRGAVHVAPLPGHIQSAASVNLEPAPGTL
>Dpse CPLCG1
FAVVVVLFALAYGVNSSVVPLLTSIHGGHVLVGAGPAVAGSVAIQASAVPAAVPLVLSPAGPVLIQSAPAHATIVAAHPPAVVAVAAPPASYVAKTRGAVHVAPLPGHSQSAASVNLEPAPGT
>Dwil CPLCG1
FAVVVVLFALAYGAHSSVVPLLTAAHGGLIVGAPAVAGSVAIQASAVPAAVPLALSPAGPLLVQSSAGVVTAHAAGPTIIAGPGPAIVSAHAPAIVAAPAPVVAIAAPAASYVAKTRGAVHVAPLPGHIQSAASVNLEPAPGTL
>Dgri CPLCG1
FAVVVVLFALAWGVNSSVVPLIAGVHGPLVLSAPAVAGSVAVHASAVPAAVPVAISPAGPVLIQSAPAIAHASPIVVAAAPAPAVIAVAAAPASYVAKTRGAVHVAPLPGHIQSAASVNLQPAPGTL
>Dvir CPLCG1
FAIVVVLFALAWGAHGSVVPLLTSAHGSAVVLGAPAVAGSVAVHASAVPAAVPLAIAPAGPILVQSAAHSIAHAAPVVVAAPAPAVVAVAAAPASYVAKTRGAVHVAPLPGHVQSAASVNLEPAPGT
>Dmoj CPLCG1
FAVVVVLFALAWGANCSIVPLLSAGPGPALLLSAPAPVGSVAVHASAVPAAVPLAISPAGPILVQGAAASPVVVAAPAPAVVAVAAAPASYVAKTRGAVHVAPLPGHVQSAASVNLEPAPGTL
>CG7214
MKFAVAVVMFVCALAGAHASWAQIAPGVSYVSPVAHGAGLWNGAWNGAWNGAWNGAWNGAPWGAPAAVAVHASAAPWGLTGAGWHGAAVPGINLAQGPGLAAGHGHEGVYVAKTRGAIHTAPLAGHINSATSVNVAPAPGTL
>Dana CPLCG2
QFAAAVVMFVCALVGAQASWNVAQIAPGVSYVNSVAHGPGLWGGAWNGAWNGAWNGAWNAPAAVAVHASAAPWGLTAPGWHGAAIPGIALAQGPGLAAAPLAGKLLGHEGVYVAKTRGAIHTAPLAGHINSATSVNVAPAPGTL
>Dgri CPLCG2
QFVIAVVMFVCAVAGAHASWAAIAPGVSYVNSVAHGAGAPWGGAWNGAWNGGWNGAGAWNGGWNGAWGHGWGAPAAVAVHASAAPWGVSAPGWHGGVPGIALAQGPAGGHEGVYVAKTRGAVHTAPLAGHVNSATSVNLAAAPGTL
>Dmoj CPLCG2
QFAIAVVMFVCAVAGAQASWAAIAPGVSYVNSVAHGSPALWGGAWNGAWNGAWNGAWNNGWAGPASVAVQASAPWGLGPLGWNAGIPGIALAQGPGPAALGPHGPEGVYVAKTRGAIHTAPLAGHINSATSVNVAPAPGTL
>Dpse CPLCG2
QFAAAVVMLVCALIGAEASWNALQIAPGVSYVNSVAHGAGAWGGPWNGAWNGGWNGAWNGGWNGAWGAPAAVAVHAGAGAPWGLTGPGWHGASVPGIALAQGPGLAAGHGHEGVYVAKTRGAIHTAPLAGHINSATSVNVAPAPGTL
>Dvir CPLCG2
QFAVAVVMFVCAVAGAQASWAAIAPGVSYVNSVSHGGPGLWGGAWNGAWNGAWNGGWNNGWAAPAAVAVHASAPWGLSAPGWHGGVPGIALAQGPGAAALGPHGHEGVYVAKTRGAIHTAPLAGHINSATSVNVAPAPGTL
>Dwil CPLCG2
QFAVAVVMFVCAFAVAQASWAAISPGVSYVNSVAHGPALGLGLWGGHGAWWNGAPAAVAAPWNGNGWNAWNGAAAPWGLTGHGWSGAAIPGIGLSQGPAGHEGVYVAKTRGAIHTAPLAGHINSATSVNVAPAPGTL
>CG7216
MKFAVAVIFTLALAMGVQSSVIPLLSQVAGHGLSYTAVSGPAVVASPWAVPAAHWPAAVNVASWPPAAIHAAAPAVLAAPAPAVVAAHAPSVVVAPVAHSGVYTAQTRGAIHTAPLAGHIQSVASINAAPAPGTL
>Dgri CPLCG3
QFAIAVVFTLALAMGVQSSVIPLISQVAGHGLSYTAVANPVLASPWGVPAAAHWPAAVSVGAWPPAAIHAPLGPALISSPGAVVAAAHAPAVVVAPVAHEGVYTAQTRGAVHTAPLAGHIQSVASINAAPAPGTL
>Dana CPLCG3
QFAIAVVFTLALAMGVQSSVIPLLSQVAGHGLSYTAVSGPAVVAAPWAAPAAHWPAAVTVGAWPPAAIHAPAAVAVHAAAPHVVAAAPALAVAPVAHEGVYTAQTRGAVHTAPLAGHIQSVASINAAPAPGTL
>Dmoj CPLCG3
FAIAVVFTLALSMGVQSSVIPLISQLAGNGLSYTAVSNPVLASPWGVPAANWPAAVSVASWPPAAPTVLAAPGPVLAAHGSAVIAGPGPALVAGPGPAVVVGAVAREGVYTAQTRGAVHTAPLAGHIQSVASINAAPAPGTL
>Dpse CPLCG3
QFAIAVVFTLALAMGVQSSVIPLLSQVAGHGLSYTAVSGPAVIASPWAHAAAPWAPAAAPWGHPAAAWPAAVTVGAWPPAAPAVVAAHSPAVVVGPVAHEGVYTAQTRGAIHTAPLAGHIQSVASINAAPAPGTL
>Dvir CPLCG3
FAIAVVFTLALAMGVQSSVIPLISQLAGHGLSYTAVANPVLASPWGVPAAHWPAAVSVGSWPPAAHGPALIAGHGAAVVASHAPAVVVAPVAHEGVYTAQTRGAVHTAPLSGHIQSVASINAAPAPGTI
>Dwil CPLCG3
FALAIVFSLALAMGVQSSVIPLVSQLAGHGLSYTAVSGPSVVAAPWAVPSAHWPAAVTVGAWPPAVSHVSHVAAPVVAAHAASVVAHAAPAVVVAPVAHEGVYTAQTRGAVHTAPLAGHIQSVASINAAPAPGTI
