# Supplementary material for: Molecular Evolution of Drosophila Cuticular Protein Genes
Source: PLoS One. 2009 Dec 17;4(12):e8345. doi: 10.1371/journal.pone.0008345 (PMC2793513; doi:10.1371/journal.pone.0008345)
Supplement: Text S2 — Tables showing inferred orthologous genes, or inferred co-orthologous groups of genes when one-to-one matching is not possible. (0.04 MB XLS) [file pone.0008345.s002.xls]

## Sheet: Tweedle
The table indicates the gene model listed in Supporting Information File S1 that is the closest homolog to the given D. melanogaster gene. If a species contains two
genes that are most similar to the same D. melanogaster gene, the better match is considered the probable ortholog and the weaker match is referred to as "[gene name] like."
D. melanogaster gene		D. ananassae gene model		D. pseudoobscura gene model		D. willistoni gene model		D. mojavensis gene model		D. virilis gene model		D. grimshawi gene model
CG4060		Dana10		Dpse14		Dwil5		Dmoj9		Dvir18		Dgri1
CG5468		Dana28		Dpse3		Dwil28		Dmoj19		Dvir14		Dgri13
CG5468 like												Dgri12
CG6447		Dana25		Dpse5		Dwil25		Dmoj22		Dvir15		Dgri15
CG6478		Dana26		Dpse6		Dwil26		Dmoj20		Dvir17		Dgri10
CG5471		Dana22		Dpse9		Dwil23		Dmoj17		Dvir12		Dgri9
CG6460		Dana23		Dpse8		Dwil22
CG5476		Dana21		Dpse17		Dwil21		Dmoj16		Dvir11		Dgri8
CG5480		Dana16		Dpse22		Dwil16		Dmoj11		Dvir6		Dgri3
CG5812		Dana2		Dpse24		Dwil3		Dmoj8		Dvir25		Dgri16
CG5812 like				Dpse25
CG6452		Dana24		Dpse7		Dwil24		Dmoj18		Dvir13		Dgri11
CG8986		Dana9		Dpse15		Dwil2		Dmoj5		Dvir19		Dgri22
CG14240		Dana27		Dpse4		Dwil27		Dmoj21		Dvir16		Dgri14
CG14242		Dana18		Dpse13		Dwil18		Dmoj13		Dvir8		Dgri5
CG14243		Dana17		Dpse21		Dwil17		Dmoj12		Dvir7		Dgri4
CG14250		Dana15		Dpse23		Dwil15		Dmoj10		Dvir5		Dgri2
CG14254		Dana1		Dpse27		Dwil4		Dmoj7		Dvir26		Dgri17
CG14254 like				Dpse26		Dwil14
CG14534		Dana3		Dpse36		Dwil1		Dmoj6		Dvir20		Dgri27
CG14638		Dana11		Dpse31		Dwil13		Dmoj23		Dvir1		Dgri21
CG14639		Dana12		Dpse30		Dwil12		Dmoj24		Dvir2		Dgri20
CG14640		Dana14		Dpse28		Dwil10		Dmoj26		Dvir4		Dgri18
CG14643		Dana13		Dpse29		Dwil11		Dmoj25		Dvir3		Dgri19
CG31080		Dana20		Dpse19		Dwil20		Dmoj14		Dvir9		Dgri7
CG31081		Dana19		Dpse12		Dwil19		Dmoj15		Dvir10		Dgri6
CG31081 like				Dpse18
CG32569		Dana7		Dpse34		Dwil7		Dmoj2		Dvir23		Dgri24
CG32570		Dana6		Dpse33		Dwil8		Dmoj3		Dvir22		Dgri25
CG32571		Dana4		Dpse32		Dwil9		Dmoj4		Dvir21		Dgri26
CG32574		Dana8		Dpse35		Dwil6		Dmoj1		Dvir24		Dgri23

## Sheet: Cpr
The table indicates the gene model listed in Supporting Information File S1 that is the closest homolog to the given D. melanogaster gene. If a species contains two
genes that are most similar to the same D. melanogaster gene, the better match is considered the probable ortholog and the weaker match is referred to as "[gene name] like."
The CPR tandem array to which the gene belongs is given in the second column, following chromosomal band nomenclature.
D. melanogaster gene	Array		D. ananassae gene model		D. pseudoobscura gene model		D. willistoni gene model		D. mojavensis gene model		D. virilis gne model		D. grimshawi gene model
Cpr5C			Dana13
Cpr11A			Dana10				DpseA		Dmoj7		Dvir49		Dgri5
Cpr11B			Dana14		Dpse106		Dwil81		Dmoj8		Dvir50		Dgri4
Cpr12A			Dana15		DpseA		Dwil63		Dmoj11		Dvir60		Dgri121
Cpr23B			Dana5		Dpse27		Dwil76		Dmoj47		Dvir51		Dgri115
Pcp			Dana4		Dpse4		Dwil66		Dmoj48		Dvir52		Dgri73
Cpr30B			Dana11		Dpse72		Dwil77		Dmoj54		Dvir57		Dgri110
Cpr30F	30F		Dana8		Dpse70		Dwil78		Dmoj53		Dvir56		Dgri109
CG31878	30F		Dana7		Dpse71		Dwil79		Dmoj52		Dvir55		Dgri108
Cpr31A			Dana9		DpseB		Dwil123		Dmoj49		Dvir13		Dgri122
Cry			Dana12		Dpse73		Dwil65		Dmoj51		Dvir54		Dgri74
Cpr35B			Dana6		Dpse5		Dwil75		Dmoj50		Dvir12		Dgri120
Lcp1	44C		Dana26		Dpse14		Dwil51		Dmoj33		Dvir34		Dgri75
Lcp2	44C		Dana25		Dpse13		Dwil53		Dmoj35		Dvir35		Dgri76
Lcp3	44C		Dana24		Dpse11		Dwil49		Dmoj34		Dvir36
Lcp4	44C		Dana23		Dpse12		Dwil50		Dmoj36		Dvir32
Lcp homolog	44C						Dwil52		Dmoj37		Dvir33
Lcp homolog	44C								Dmoj38
Lcp homolog	44C								Dmoj39
Lcp homolog	44C								Dmoj40
Lcp homolog	44C								Dmoj41
Cpr47Ea	47E		Dana16		Dpse61		Dwil4		Dmoj18		Dvir2		Dgri97
Cpr47Eb	47E		Dana17		Dpse63		Dwil5		Dmoj17		Dvir3		Dgri98
Cpr47Ec	47E		Dana18		Dpse64		Dwil6		Dmoj16		Dvir4		Dgri100
Cpr47Ed	47E		Dana19		Dpse65		Dwil7		Dmoj15		Dvir5		Dgri102
Cpr47Ee	47E		Dana20		Dpse67		Dwil8		Dmoj14		Dvir7		Dgri103
Cpr47Ef	47E		Dana21		Dpse68		Dwil47		Dmoj13		Dvir10		Dgri104
Cpr47Eg	47E		Dana22		Dpse69		Dwil48		Dmoj12		Dvir11		Dgri105
Cpr47E homolog	47E												Dgri106
Cpr49Aa	49A		Dana29		Dpse48				Dmoj30		Dvir47		Dgri91
Cpr49Ab	49A		Dana31		Dpse50		Dwil133		Dmoj28		Dvir46		Dgri90
Cpr49Ac	49A		Dana32		Dpse51		Dwil131		Dmoj26		Dvir44		Dgri89
Cpr49Ad	49A		Dana33		Dpse52		Dwil129		Dmoj25		Dvir43		Dgri87
Cpr49Ae	49A		Dana34		Dpse54		Dwil128		Dmoj24		Dvir42		Dgri86
Cpr49Af	49A		Dana35		Dpse55		Dwil126		Dmoj23		Dvir41		Dgri85
Cpr49Ag	49A		Dana36		Dpse56		Dwil124		Dmoj22		Dvir40		Dgri84
Cpr49Ah	49A		Dana37		Dpse57		Dwil56		Dmoj21		Dvir39		Dgri83
Cpr50Ca	50C		Dana43		Dpse29		Dwil101		Dmoj44		Dvir29		Dgri77
Cpr50Cb	50C		Dana44		Dpse28		Dwil100		Dmoj43		Dvir30		Dgri79
Cpr51A			Dana42		DpseC		Dwil57		Dmoj32		Dvir37		Dgri82
Cpr51A homolog							Dwil58
resilin			Dana41		Dpse2		DwilB		Dmoj46		Dvir26		Dgri72
Cpr56F			Dana28		Dpse58		Dwil44		Dmoj31		Dvir38		Dgri96
Cpr57A			Dana27		Dpse59		Dwil9		Dmoj42		Dvir31		Dgri80
Cpr57A homolog							Dwil10
Cpr60D			Dana39		Dpse16		DwilG		Dmoj20		DvirC		Dgri95
Lcp9			Dana40		Dpse60		Dwil45		DmojD		DvirB		Dgri93
Novel (no D. melanogaster ortholog)			DanaB		Dpse15		Dwil55		Dmoj19		Dvir24		Dgri94
Cpr62Ba	62B		Dana48		Dpse43		Dwil99		Dmoj98
Cpr62Bb	62B		Dana46		Dpse42		Dwil98		Dmoj118		Dvir98		Dgri59
Cpr62Bc	62B		Dana45		DpseL		Dwil96		Dmoj119		Dvir99		Dgri60
Cpr64Aa	64A		Dana68		Dpse20		Dwil88		Dmoj74		Dvir94		Dgri39
Cpr64Ab	64A		Dana69		Dpse19		Dwil89		Dmoj73		Dvir95		Dgri40
Cpr64Ac	64A		Dana70		Dpse18		Dwil90		Dmoj72		Dvir96		Dgri41
Cpr64Ad	64A		Dana71		Dpse17		DwilC		Dmoj71		Dvir97		Dgri133
l(3)mbn			Dana97		DpseE		DwilD		DmojA		DvirA		Dgri116
Lcp65Ag3	65A		Dana96		Dpse96		Dwil38		Dmoj93		Dvir90		Dgri35
Cpr65Au	65A		Dana95		Dpse94		Dwil37		Dmoj92		Dvir89		Dgri34
Lcp65A homolog	65A		Dana94		Dpse93		Dwil35		Dmoj91		Dvir88		Dgri33
Lcp65A homolog	65A		Dana93		Dpse91		Dwil34		Dmoj90		Dvir87		Dgri32
Lcp65A homolog	65A		Dana92		Dpse90		Dwil32		Dmoj89		Dvir86		Dgri31
Lcp65A homolog	65A		Dana91		Dpse88		Dwil31		Dmoj88		Dvir85		Dgri30
Lcp65Ag2	65A		Dana90		Dpse87		Dwil29		Dmoj87		Dvir84		Dgri29
Lcp65Ag1	65A		Dana89		Dpse86		Dwil28		Dmoj86		Dvir83		Dgri28
Lcp65Af	65A		Dana88		Dpse85		Dwil27		Dmoj85		Dvir82		Dgri27
Lcp65Ae	65A		Dana87		Dpse83		Dwil26		Dmoj84		Dvir81		Dgri26
Cpr65Av	65A		Dana86		Dpse82		Dwil24		Dmoj83		Dvir80		Dgri25
Cpr65Aw	65A		Dana85		Dpse80		Dwil23		Dmoj82		Dvir79		Dgri24
Lcp65Ad	65A		Dana84		Dpse78		Dwil21		Dmoj81		Dvir78		Dgri23
Lcp65Ac	65A		Dana83		Dpse77		Dwil20 (incomplete, possible pseudogene)		Dmoj80		Dvir77		Dgri22
Lcp65Ab2	65A		Dana82		Dpse76		Dwil18		Dmoj79		Dvir76		Dgri20
Cpr65Ax1	65A		Dana81		Dpse75		Dwil17				Dvir25		Dgri19
Lcp65Ab1	65A		Dana80		Dpse74		Dwil15
Cpr65Ax2	65A		Dana79				Dwil14
Lcp65Aa	65A		Dana78
Acp65Aa	65A
Cpr65Ay	65A
Cpr65Az	65A
Cpr65Ea	65E		Dana49		Dpse45		Dwil43		Dmoj100		Dvir106		Dgri47
Cpr65Eb	65E		Dana50		Dpse46		Dwil42		Dmoj101		Dvir107		Dgri46
Cpr65Eb homolog	65E				DpseN
Cpr65Ec	65E		Dana51		Dpse47		Dwil41		Dmoj103		Dvir108		Dgri45
CG13670	66C		DanaA		Dpse102		Dwil83		DmojB		Dvir101		DgriB
Cpr66Ca	66C		Dana64		Dpse104		Dwil84		Dmoj95		Dvir102		Dgri56
Cpr66Cb	66C		Dana66		Dpse105		Dwil86		Dmoj96		Dvir104		Dgri54
Cpr66D			Dana59		DpseF		Dwil40		Dmoj97		Dvir105		Dgri48
Cpr67B			Dana75		DpseP		Dwil13		Dmoj108		Dvir114		Dgri51
Cpr67Fa1	67F		Dana72		DpseI				Dmoj104		Dvir109		Dgri44
Cpr67Fa2	67F		Dana73				Dwil104		Dmoj99
Cpr67Fb	67F		Dana74		Dpse3		Dwil103		Dmoj105		Dvir110		Dgri43
Cpr72Ea	72E		Dana56		Dpse31		Dwil74		Dmoj78		Dvir91		Dgri36
Cpr72Eb	72E		Dana57		Dpse30		Dwil73		Dmoj77		Dvir92		Dgri37
Cpr72Ec	72E		Dana58		DpseK		Dwil72		Dmoj76		Dvir93		Dgri38
Cpr73D			Dana67		DpseG		Dwil12		Dmoj109		Dvir113		Dgri52
Cpr76B homolog	76B												Dgri64
Cpr76Ba	76B		Dana77		Dpse26				Dmoj116		Dvir115		Dgri65
Cpr76Bb	76B		Dana76		Dpse25		Dwil68		Dmoj115		Dvir116		Dgri66
Cpr76Bc	76B		Dana53		Dpse24		Dwil69		Dmoj114		Dvir117		Dgri67
Cpr76Bd	76B		Dana55		Dpse22		Dwil71		Dmoj112		Dvir118		Dgri70
Cpr78Ca	78C		Dana60		Dpse97		DwilE		Dmoj106		Dvir120		Dgri62
Cpr78Cb	78C		Dana61		Dpse98		Dwil93		Dmoj107		Dvir121		Dgri61
Edg78E homolog											Dvir112
Edg78E			Dana62		Dpse100		Dwil94		Dmoj111		Dvir111		Dgri50
Cpr78E			Dana52		Dpse44		Dwil11		Dmoj120		Dvir122		Dgri53
Cpr78Cc			Dana63		Dpse101		Dwil95		Dmoj110				Dgri49
Cpr78Cc homolog					Dpse99
Edg84A	84A		Dana105		Dpse40		Dwil108				Dvir70		Dgri15
Ccp84Ag	84A		Dana104		Dpse39		Dwil109				Dvir69		Dgri7
Ccp84Af	84A		Dana103		Dpse38		Dwil110		Dmoj56		Dvir68		Dgri14
Ccp84Ae	84A		Dana102		Dpse37		Dwil111		Dmoj57		Dvir67		Dgri13
Ccp84A homolog	84A						Dwil112		Dmoj58				Dgri12
Ccp84A homolog	84A								Dmoj59		Dvir66
Ccp84Ad	84A		Dana101		Dpse36		Dwil113		Dmoj60		Dvir65		Dgri11
Ccp84Ac	84A		Dana100		Dpse35		Dwil114		Dmoj61		Dvir64		Dgri10
Ccp84Ab	84A		Dana99		Dpse34		Dwil115		Dmoj62		Dvir63		Dgri9
Ccp84Aa	84A		Dana98		Dpse33		Dwil116		Dmoj63		Dvir62		Dgri8
Cpr92A			Dana108		Dpse8		Dwil121		Dmoj66		Dvir75		Dgri119
Cpr92F			Dana107		Dpse6		DwilF		Dmoj67		Dvir74		Dgri113
Cpr97Ea	97E		Dana1		Dpse32		Dwil107		Dmoj64		Dvir72		Dgri127
Cpr97Ea homolog	97E												Dgri6
Cpr97Eb	97E		Dana2		DpseH		Dwil106		Dmoj65		Dvir71		DgriA
Cpr100A			Dana3		Dpse7		Dwil122		Dmoj68		Dvir73		Dgri2
